# Supplementary material for: New insights into the type A glycan modification of Clostridioides difficile flagellar protein flagellin C by phosphoproteomics analysis
Source: J Biol Chem. 2022 Jan 20;298(3):101622. doi: 10.1016/j.jbc.2022.101622 (PMC8861647; doi:10.1016/j.jbc.2022.101622)
Supplement: Supplemental Table S1 [file mmc2.xlsx]

## Sheet: Overview FliC Type A peptides
Supplemental Table S1: Type A (-like) modified C. difficile Flagellin C tryptic peptides identified by Mascot database searching.Type A minus Me=Type A structure without the methyl group on the threonine. Site identification by the search algorithm should be taken with caution because the modification is easily lost during HCD MS/MS
Annotated Sequence	Modification	Charge	m/z	MH+ [Da]	Theo. MH+ [Da]	DeltaM [ppm]	Ions Score
[K].AGGTTGTDAAKTmVssLDAALK.[S]	1xOxidation [M13]; 2xType A [S15; S16]	3	960.089	2878.25	2878.26	-1.19	32
[K].AGGTTGTDAAKtmVssLDAALK.[S]	1xOxidation [M13]; 3xType A [T12; S15; S16]	3	1092.79	3276.36	3276.37	-1.22	40
[K].AGGTTGTDAAKtMVssLDAALK.[S]	3xType A [T12; S15; S16]	3	1087.46	3260.37	3260.37	-0.8	48
[K].AGGTTGTDAAKtMVssLDAALK.[S]	3xType A [T12; S15; S16]	3	1087.46	3260.36	3260.37	-1.7	55
[K].IQLVNTASImAsAGIttAsIGsmK.[A]	2xOxidation [M10; M23]; 3xHexNAc [T17; S19; S22]; 2xPhosphoHexNAc [S12; T16]	4	893.894	3572.55	3572.57	-3.24	45
[K].IQLVNTASImAsAGIttAsIGsMK.[A]	1xOxidation [M10]; 2xHexNAc [S19; S22]; 3xPhosphoHexNAc [S12; T16; T17]	3	1212.86	3636.57	3636.54	7.62	30
[K].IQLVNTASImAsAGIttAsIGsMK.[A]	1xOxidation [M10]; 3xHexNAc [T17; S19; S22]; 1xType A [S12]; 1xType A minus Me [T16]	3	1258.22	3772.65	3772.68	-8.84	26
[K].IQLVNTASImASAGITTAsIGsMK.[A]	1xOxidation [M10]; 2xPhosphoHexNAc [S19; S22]	3	983.124	2947.36	2947.33	8.43	32
[K].IQLVNTASImASAGITTAsIGsMK.[A]	1xOxidation [M]; 1xPhosphoHexNAc [S22]; 1xType A [S19]	3	1021.48	3062.43	3062.4	9.83	59
[K].IQLVNTASImASAGITTAsIGsMK.[A]	1xOxidation [M10]; 1xPhosphoHexNAc [S22]; 1xType A minus Me [S19]	3	1016.81	3048.41	3048.38	8.14	40
[K].IQLVNTASImASAGITTAsIGsMK.[A]	1xOxidation [M10]; 1xPhosphoHexNAc [S22]; 1xType A minus Me [S19]	3	1016.81	3048.41	3048.38	9.77	25
[K].IQLVNTASImASAGITTAsIGsMK.[A]	1xOxidation [M]; 2xType A [S22; S/T]	3	1059.82	3177.46	3177.46	-0.22	72
[K].IQLVNTASImASAGITTAsIGsMK.[A]	1xOxidation [M]; 2xType A [S22; S/T]	3	1059.82	3177.46	3177.46	0.13	61
[K].IQLVNTASImASAGITTAsIGsMK.[A]	1xOxidation [M]; 2xType A [S22; S/T]	3	1059.83	3177.47	3177.46	3.01	101
[K].IQLVNTASImASAGITTAsIGsMK.[A]	1xOxidation [M]; 2xType A [S22; S/T]	3	1059.83	3177.47	3177.46	3.47	71
[K].IQLVNTASImASAGITTAsIGsMK.[A]	1xOxidation [M]; 2xType A [S22; S/T]	3	1059.83	3177.49	3177.46	8.31	104
[K].IQLVNTASImASAGITTAsIGsMK.[A]	1xOxidation [M]; 2xType A [S22; S/T]	3	1059.82	3177.45	3177.46	-1.48	103
[K].IQLVNTASImASAGITTAsIGsMK.[A]	1xOxidation [M]; 2xType A [S22; S/T]	3	1059.82	3177.45	3177.46	-1.83	93
[K].IQLVNTASImASAGITTAsIGsMK.[A]	1xOxidation [M]; 2xType A [S22; S/T]	3	1059.82	3177.45	3177.46	-2.75	102
[K].IQLVNTASImASAGITTAsIGsMK.[A]	1xOxidation [M10]; 1xType A [S19]; 1xType A minus Me [S22]	3	1055.16	3163.46	3163.44	5.81	37
[K].IQLVNTASImASAGITTAsIGsMK.[A]	1xOxidation [M10]; 1xType A [S19]; 1xType A minus Me [S22]	3	1055.16	3163.46	3163.44	5.93	49
[K].IQLVNTASImASAGITTAsIGsMK.[A]	1xOxidation [M10]; 1xType A [S19]; 1xType A minus Me [S22]	3	1055.16	3163.47	3163.44	7.32	45
[K].IQLVNTASImASAGITTAsIGsMK.[A]	1xOxidation [M]; 2xType A [S22; S/T]	3	1059.83	3177.48	3177.46	7.51	82
[K].IQLVNTASImASAGITTAsIGsMK.[A]	1xOxidation [M]; 2xType A [S22; S/T]	3	1059.83	3177.48	3177.46	7.39	42
[K].IQLVNTASImASAGITTAsIGsMK.[A]	1xOxidation [M10]; 1xType A [S19]; 1xType A minus Me [S22]	3	1055.16	3163.45	3163.44	3.26	44
[K].IQLVNTASImASAGITTAsIGsMK.[A]	1xOxidation [M10]; 1xType A [S19]; 1xType A minus Me [S22]	3	1055.16	3163.46	3163.44	3.73	26
[K].IQLVNTASImASAGITTAsIGsMK.[A]	1xOxidation [M10]; 1xType A [S19]; 1xType A minus Me [S22]	3	1055.16	3163.47	3163.44	9.75	31
[K].IQLVNTASImASAGITTAsIGsMK.[A]	1xOxidation [M10]; 1xType A [S19]; 1xType A minus Me [S22]	3	1055.16	3163.47	3163.44	8.94	27
[K].IQLVNTASImASAGITTAsIGsmK.[A]	2xOxidation [M10; M23]; 2xType A [S19; S22]	3	1065.16	3193.46	3193.45	0.84	50
[K].IQLVNTASImASAGITTAsIGsmK.[A]	2xOxidation [M10; M23]; 2xType A [S19; S22]	3	1065.16	3193.46	3193.45	0.73	86
[K].IQLVNTASImASAGITTAsIGsmK.[A]	2xOxidation [M10; M23]; 1xType A [S]; 1xType A minus Me [S22]	3	1060.49	3179.47	3179.44	8.57	22
[K].IQLVNTASImASAGITTAsIGsmK.[A]	2xOxidation [M10; M23]; 1xType A [S]; 1xType A minus Me [S22]	3	1060.49	3179.45	3179.44	4.54	31
[K].IQLVNTASImASAGITTAsIGsmK.[A]	2xOxidation [M10; M23]; 2xType A [S19; S22]	3	1065.17	3193.48	3193.45	9.56	34
[K].IQLVNTASImASAGITTAsIGsmK.[A]	2xOxidation [M10; M23]; 2xType A [S19; S22]	3	1065.16	3193.48	3193.45	7.61	31
[K].IQLVNTASImASAGITTAsIGsmK.[A]	2xOxidation [M10; M23]; 1xType A [S]; 1xType A minus Me [S22]	3	1060.49	3179.47	3179.44	8.92	26
[K].IQLVNTASImASAGITTASIGsMK.[A]	1xOxidation [M10]; 1xType A minus Me [S22]	2	1383.18	2765.35	2765.33	4.65	21
[K].IQLVNTASImASAGITTASIGsMK.[A]	1xOxidation [M10]; 1xType A minus Me [S22]	2	1383.18	2765.35	2765.33	6.95	23
[K].IQLVNTASImASAGIttAsIGsMK.[A]	1xOxidation [M]; 1xHexNAc [S22]; 2xPhosphoHexNAc [T17; S19]; 1xType A [T16]	3	1183.52	3548.54	3548.52	6.62	41
[K].IQLVNTASImASAGIttAsIGsMK.[A]	1xOxidation [M]; 1xHexNAc [S22]; 2xPhosphoHexNAc [T17; S19]; 1xType A [T16]	3	1183.52	3548.54	3548.52	6.42	66
[K].IQLVNTASImASAGIttAsIGsMK.[A]	1xOxidation [M]; 2xHexNAc [S19; S22]; 2xType A [T17; T/S]	4	896.651	3583.58	3583.62	-9.94	23
[K].IQLVNTASImASAGIttAsIGsmK.[A]	2xOxidation [M10; M23]; 2xHexNAc [S19; S22]; 1xType A [T16]; 1xType A minus Me [T17]	4	897.152	3585.59	3585.6	-3.06	51
[K].IQLVNTASImASAGIttAsIGsmK.[A]	2xOxidation [M10; M23]; 2xHexNAc [S19; S22]; 1xType A [T16]; 1xType A minus Me [T17]	4	897.154	3585.6	3585.6	-0.67	53
[K].IQLVNTASImASAGIttAsIGsmK.[A]	2xOxidation [M10; M23]; 2xHexNAc [S19; S22]; 2xType A minus Me [T16; T17]	4	893.652	3571.59	3571.58	1.04	51
[K].IQLVNTASImASAGIttAsIGsMK.[A]	1xOxidation [M]; 1xHexNAc [S22]; 1xPhosphoHexNAc [S19]; 2xType A minus Me [T16; T17]	3	1212.53	3635.58	3635.55	7.73	26
[K].IQLVNTASImASAGIttAsIGsMK.[A]	1xOxidation [M]; 1xHexNAc [S22]; 1xPhosphoHexNAc [S19]; 2xType A minus Me [T16; T17]	3	1212.53	3635.59	3635.55	9.54	23
[K].IQLVNTASImASAGIttAsIGsMK.[A]	1xOxidation [M]; 1xHexNAc [S22]; 1xType A [S/T]; 2xType A minus Me [T17; S19]	3	1250.87	3750.61	3750.62	-1.84	22
[K].IQLVNTASImASAGITtAsIGsMK.[A]	1xOxidation [M10]; 1xHexNAc [S22]; 1xType A [T17]; 1xType A minus Me [S19]	3	1122.85	3366.54	3366.52	4.15	37
[K].IQLVNTASImASAGITtAsIGsMK.[A]	1xOxidation [M10]; 1xHexNAc [S22]; 1xType A [T17]; 1xType A minus Me [S19]	3	1122.85	3366.54	3366.52	4.26	35
[K].IQLVNTASImASAGITtAsIGsmK.[A]	2xOxidation [M10; M23]; 1xHexNAc [S22]; 1xType A [T17]; 1xType A minus Me [S19]	3	1128.19	3382.55	3382.52	8.26	33
[K].IQLVNTASImASAGITtAsIGsMK.[A]	1xOxidation [M10]; 1xPhosphoHexNAc [S22]; 1xType A [T]; 1xType A minus Me [S19]	3	1149.51	3446.5	3446.49	4.11	38
[K].IQLVNTASImASAGITtAsIGsMK.[A]	1xOxidation [M10]; 1xPhosphoHexNAc [S22]; 1xType A [T]; 1xType A minus Me [S19]	4	862.382	3446.51	3446.49	5.19	37
[K].IQLVNTASImASAGITtAsIGsMK.[A]	1xOxidation [M10]; 1xPhosphoHexNAc [S22]; 1xType A [T]; 1xType A minus Me [S19]	4	862.383	3446.51	3446.49	6.11	32
[K].IQLVNTASImASAGITtAsIGsMK.[A]	1xOxidation [M10]; 1xPhosphoHexNAc [S22]; 1xType A [T]; 1xType A minus Me [S19]	3	1149.51	3446.51	3446.49	6.13	43
[K].IQLVNTASImASAGITtAsIGsMK.[A]	1xOxidation [M10]; 1xPhosphoHexNAc [S22]; 1xType A [T]; 1xType A minus Me [S19]	3	1149.51	3446.51	3446.49	7.3	35
[K].IQLVNTASImASAGITtAsIGsMK.[A]	1xOxidation [M10]; 1xPhosphoHexNAc [S22]; 1xType A [T]; 1xType A minus Me [S19]	3	1149.51	3446.52	3446.49	7.51	39
[K].IQLVNTASImASAGITtAsIGsMK.[A]	1xOxidation [M10]; 1xPhosphoHexNAc [S22]; 1xType A [T]; 1xType A minus Me [S19]	4	862.385	3446.52	3446.49	7.74	43
[K].IQLVNTASImASAGITtAsIGsMK.[A]	1xOxidation [M10]; 1xPhosphoHexNAc [S22]; 1xType A [T]; 1xType A minus Me [S19]	3	1149.51	3446.52	3446.49	7.83	35
[K].IQLVNTASImASAGITtAsIGsMK.[A]	1xOxidation [M10]; 1xPhosphoHexNAc [S22]; 1xType A [T]; 1xType A minus Me [S19]	4	862.385	3446.52	3446.49	8.52	46
[K].IQLVNTASImASAGITtAsIGsMK.[A]	1xOxidation [M]; 1xPhosphoHexNAc [S22]; 2xType A [T17; S19]	4	865.889	3460.54	3460.51	8.62	60
[K].IQLVNTASImASAGITtAsIGsMK.[A]	1xOxidation [M]; 1xPhosphoHexNAc [S22]; 2xType A [T17; S19]	4	865.886	3460.52	3460.51	4.81	55
[K].IQLVNTASImASAGITtAsIGsMK.[A]	1xOxidation [M]; 1xPhosphoHexNAc [S22]; 2xType A [T17; S19]	3	1154.18	3460.51	3460.51	2.29	66
[K].IQLVNTASImASAGITtAsIGsMK.[A]	1xOxidation [M]; 1xPhosphoHexNAc [S22]; 2xType A [T17; S19]	3	1154.17	3460.5	3460.51	-1.09	93
[K].IQLVNTASImASAGITtAsIGsMK.[A]	1xOxidation [M]; 1xPhosphoHexNAc [S22]; 2xType A [T17; S19]	4	865.881	3460.5	3460.51	-1.05	83
[K].IQLVNTASImASAGITtAsIGsMK.[A]	1xOxidation [M]; 1xPhosphoHexNAc [S22]; 2xType A [T17; S19]	3	1154.17	3460.5	3460.51	-0.99	103
[K].IQLVNTASImASAGITtAsIGsMK.[A]	1xOxidation [M]; 1xPhosphoHexNAc [S22]; 2xType A [T17; S19]	3	1154.17	3460.5	3460.51	-0.46	84
[K].IQLVNTASImASAGITtAsIGsMK.[A]	1xOxidation [M]; 1xPhosphoHexNAc [S22]; 2xType A [T17; S19]	4	865.882	3460.5	3460.51	-0.13	41
[K].IQLVNTASImASAGITtAsIGsMK.[A]	1xOxidation [M]; 1xPhosphoHexNAc [S22]; 2xType A [T17; S19]	3	1154.17	3460.51	3460.51	0.07	94
[K].IQLVNTASImASAGITtAsIGsMK.[A]	1xOxidation [M]; 1xPhosphoHexNAc [S22]; 2xType A [T17; S19]	4	865.882	3460.51	3460.51	0.08	72
[K].IQLVNTASImASAGITtAsIGsMK.[A]	1xOxidation [M]; 1xPhosphoHexNAc [S22]; 2xType A [T17; S19]	3	1154.17	3460.51	3460.51	0.18	73
[K].IQLVNTASImASAGITtAsIGsMK.[A]	1xOxidation [M]; 1xPhosphoHexNAc [S22]; 2xType A [T17; S19]	3	1154.17	3460.51	3460.51	0.7	77
[K].IQLVNTASImASAGITtAsIGsMK.[A]	1xOxidation [M]; 1xPhosphoHexNAc [S22]; 2xType A [T17; S19]	3	1154.18	3460.51	3460.51	1.55	69
[K].IQLVNTASImASAGITtAsIGsMK.[A]	1xOxidation [M]; 1xPhosphoHexNAc [S22]; 2xType A [T17; S19]	3	1154.18	3460.51	3460.51	1.76	62
[K].IQLVNTASImASAGITtAsIGsMK.[A]	1xOxidation [M]; 1xPhosphoHexNAc [S22]; 2xType A [T17; S19]	3	1154.18	3460.52	3460.51	4.51	55
[K].IQLVNTASImASAGITtAsIGsMK.[A]	1xOxidation [M]; 1xPhosphoHexNAc [S22]; 2xType A [T17; S19]	3	1154.17	3460.51	3460.51	0.39	53
[K].IQLVNTASImASAGITtAsIGsMK.[A]	1xOxidation [M]; 1xPhosphoHexNAc [S22]; 2xType A [T17; S19]	4	865.887	3460.52	3460.51	5.66	38
[K].IQLVNTASImASAGITtAsIGsMK.[A]	1xOxidation [M10]; 1xPhosphoHexNAc [S22]; 1xType A [T]; 1xType A minus Me [S19]	3	1149.5	3446.49	3446.49	0.18	23
[K].IQLVNTASImASAGITtAsIGsmK.[A]	2xOxidation [M10; M23]; 1xPhosphoHexNAc [S22]; 2xType A [T17; S19]	3	1159.51	3476.52	3476.5	4.62	71
[K].IQLVNTASImASAGITtAsIGsmK.[A]	2xOxidation [M10; M23]; 1xPhosphoHexNAc [S22]; 2xType A [T17; S19]	3	1159.52	3476.53	3476.5	8.73	43
[K].IQLVNTASImASAGITtAsIGsmK.[A]	2xOxidation [M10; M23]; 1xPhosphoHexNAc [S22]; 2xType A [T17; S19]	3	1159.52	3476.53	3476.5	9.36	67
[K].IQLVNTASImASAGITtAsIGsmK.[A]	2xOxidation [M10; M23]; 1xPhosphoHexNAc [S22]; 2xType A [T17; S19]	3	1159.51	3476.51	3476.5	1.67	48
[K].IQLVNTASImASAGITtAsIGsmK.[A]	2xOxidation [M10; M23]; 1xPhosphoHexNAc [S22]; 2xType A [T17; S19]	4	869.881	3476.5	3476.5	0.49	41
[K].IQLVNTASImASAGITtAsIGsmK.[A]	2xOxidation [M10; M23]; 1xPhosphoHexNAc [S22]; 2xType A [T17; S19]	3	1159.5	3476.5	3476.5	-0.33	64
[K].IQLVNTASImASAGITtAsIGsmK.[A]	2xOxidation [M10; M23]; 1xPhosphoHexNAc [S22]; 2xType A [T17; S19]	3	1159.51	3476.5	3476.5	0.09	83
[K].IQLVNTASImASAGITtAsIGsmK.[A]	2xOxidation [M10; M23]; 1xPhosphoHexNAc [S22]; 1xType A [T17]; 1xType A minus Me [S19]	3	1154.84	3462.51	3462.48	6.34	33
[K].IQLVNTASImASAGITtAsIGsmK.[A]	2xOxidation [M10; M23]; 1xPhosphoHexNAc [S22]; 1xType A [T17]; 1xType A minus Me [S19]	3	1154.84	3462.51	3462.48	6.34	29
[K].IQLVNTASImASAGITtAsIGsmK.[A]	2xOxidation [M10; M23]; 1xPhosphoHexNAc [S22]; 1xType A [T17]; 1xType A minus Me [S19]	4	866.383	3462.51	3462.48	7.27	34
[K].IQLVNTASImASAGITtAsIGsmK.[A]	2xOxidation [M10; M23]; 1xPhosphoHexNAc [S22]; 1xType A [T17]; 1xType A minus Me [S19]	3	1154.84	3462.51	3462.48	7.5	33
[K].IQLVNTASImASAGITtAsIGsmK.[A]	2xOxidation [M10; M23]; 1xPhosphoHexNAc [S22]; 1xType A [T17]; 1xType A minus Me [S19]	4	866.383	3462.51	3462.48	7.69	38
[K].IQLVNTASImASAGITtAsIGsmK.[A]	2xOxidation [M10; M23]; 1xPhosphoHexNAc [S22]; 1xType A [T17]; 1xType A minus Me [S19]	3	1154.84	3462.51	3462.48	8.03	34
[K].IQLVNTASImASAGITtAsIGsmK.[A]	2xOxidation [M10; M23]; 1xPhosphoHexNAc [S22]; 1xType A [T17]; 1xType A minus Me [S19]	3	1154.84	3462.51	3462.48	8.14	32
[K].IQLVNTASImASAGITtAsIGsmK.[A]	2xOxidation [M10; M23]; 1xPhosphoHexNAc [S22]; 1xType A [T17]; 1xType A minus Me [S19]	3	1154.84	3462.52	3462.48	9.2	34
[K].IQLVNTASImASAGITtAsIGsmK.[A]	2xOxidation [M10; M23]; 1xPhosphoHexNAc [S22]; 2xType A [T17; S19]	3	1159.5	3476.49	3476.5	-2.44	88
[K].IQLVNTASImASAGITtAsIGsmK.[A]	2xOxidation [M10; M23]; 1xPhosphoHexNAc [S22]; 2xType A [T17; S19]	3	1159.5	3476.49	3476.5	-2.23	58
[K].IQLVNTASImASAGITtAsIGsmK.[A]	2xOxidation [M10; M23]; 1xPhosphoHexNAc [S22]; 2xType A [T17; S19]	3	1159.5	3476.49	3476.5	-2.23	63
[K].IQLVNTASImASAGITtAsIGsmK.[A]	2xOxidation [M10; M23]; 1xPhosphoHexNAc [S22]; 1xType A [T17]; 1xType A minus Me [S19]	4	866.383	3462.51	3462.48	7.76	39
[K].IQLVNTASImASAGITtAsIGsmK.[A]	2xOxidation [M10; M23]; 1xPhosphoHexNAc [S22]; 2xType A [T17; S19]	3	1159.51	3476.52	3476.5	5.25	27
[K].IQLVNTASImASAGITtAsIGsmK.[A]	2xOxidation [M10; M23]; 1xPhosphoHexNAc [S22]; 2xType A [T17; S19]	3	1159.51	3476.52	3476.5	5.99	48
[K].IQLVNTASImASAGITtAsIGsmK.[A]	2xOxidation [M10; M23]; 1xPhosphoHexNAc [S22]; 2xType A [T17; S19]	3	1159.51	3476.5	3476.5	0.62	46
[K].IQLVNTASImASAGITtAsIGsmK.[A]	2xOxidation [M10; M23]; 1xPhosphoHexNAc [S22]; 2xType A [T17; S19]	3	1159.5	3476.49	3476.5	-1.59	26
[K].IQLVNTASImASAGITtAsIGsmK.[A]	2xOxidation [M10; M23]; 1xPhosphoHexNAc [S22]; 2xType A [T17; S19]	3	1159.51	3476.51	3476.5	3.46	41
[K].IQLVNTASImASAGITtAsIGsmK.[A]	2xOxidation [M10; M23]; 1xPhosphoHexNAc [S22]; 2xType A [T17; S19]	3	1159.51	3476.51	3476.5	2.3	36
[K].IQLVNTASImASAGITtAsIGsMK.[A]	1xOxidation [M]; 1xType A [T/S]; 2xType A minus Me [S19; S22]	3	1183.2	3547.57	3547.54	9.83	86
[K].IQLVNTASImASAGITtAsIGsMK.[A]	1xOxidation [M]; 1xType A [T/S]; 2xType A minus Me [S19; S22]	4	887.639	3547.53	3547.54	-0.96	46
[K].IQLVNTASImASAGITtAsIGsMK.[A]	1xOxidation [M]; 1xType A [T/S]; 2xType A minus Me [S19; S22]	4	887.642	3547.55	3547.54	2.68	51
[K].IQLVNTASImASAGITtAsIGsMK.[A]	1xOxidation [M]; 1xType A [T/S]; 2xType A minus Me [S19; S22]	4	887.645	3547.56	3547.54	5.64	69
[K].IQLVNTASImASAGITtAsIGsMK.[A]	1xOxidation [M]; 1xType A [T/S]; 2xType A minus Me [S19; S22]	3	1183.19	3547.56	3547.54	6.42	45
[K].IQLVNTASImASAGITtAsIGsMK.[A]	1xOxidation [M]; 1xType A [T/S]; 2xType A minus Me [S19; S22]	3	1183.19	3547.57	3547.54	7.97	89
[K].IQLVNTASImASAGITtAsIGsMK.[A]	1xOxidation [M]; 1xType A [T/S]; 2xType A minus Me [S19; S22]	3	1183.19	3547.57	3547.54	8.07	43
[K].IQLVNTASImASAGITtAsIGsMK.[A]	1xOxidation [M]; 1xType A [T/S]; 2xType A minus Me [S19; S22]	3	1183.19	3547.57	3547.54	9.21	80
[K].IQLVNTASImASAGITtAsIGsMK.[A]	1xOxidation [M]; 3xType A [S19; S22; T]	3	1192.53	3575.58	3575.57	4.41	47
[K].IQLVNTASImASAGITtAsIGsMK.[A]	1xOxidation [M]; 2xType A [T17; S19]; 1xType A minus Me [S22]	3	1187.85	3561.54	3561.55	-3.28	34
[K].IQLVNTASImASAGITtAsIGsMK.[A]	1xOxidation [M]; 2xType A [T17; S19]; 1xType A minus Me [S22]	4	891.142	3561.55	3561.55	-1.79	70
[K].IQLVNTASImASAGITtAsIGsMK.[A]	1xOxidation [M]; 2xType A [T17; S19]; 1xType A minus Me [S22]	4	891.143	3561.55	3561.55	-0.97	66
[K].IQLVNTASImASAGITtAsIGsMK.[A]	1xOxidation [M]; 2xType A [T17; S19]; 1xType A minus Me [S22]	3	1187.85	3561.55	3561.55	-0.91	67
[K].IQLVNTASImASAGITtAsIGsMK.[A]	1xOxidation [M]; 2xType A [T17; S19]; 1xType A minus Me [S22]	3	1187.86	3561.55	3561.55	-0.3	46
[K].IQLVNTASImASAGITtAsIGsMK.[A]	1xOxidation [M]; 2xType A [T17; S19]; 1xType A minus Me [S22]	3	1187.86	3561.55	3561.55	-0.3	63
[K].IQLVNTASImASAGITtAsIGsMK.[A]	1xOxidation [M]; 2xType A [T17; S19]; 1xType A minus Me [S22]	4	891.144	3561.56	3561.55	0.75	66
[K].IQLVNTASImASAGITtAsIGsMK.[A]	1xOxidation [M]; 2xType A [T17; S19]; 1xType A minus Me [S22]	3	1187.86	3561.56	3561.55	2.07	59
[K].IQLVNTASImASAGITtAsIGsMK.[A]	1xOxidation [M]; 3xType A [S19; S22; T]	4	894.65	3575.58	3575.57	2.44	71
[K].IQLVNTASImASAGITtAsIGsMK.[A]	1xOxidation [M]; 2xType A [T17; S19]; 1xType A minus Me [S22]	3	1187.86	3561.57	3561.55	4.13	40
[K].IQLVNTASImASAGITtAsIGsMK.[A]	1xOxidation [M]; 2xType A [T17; S19]; 1xType A minus Me [S22]	3	1187.86	3561.57	3561.55	6.18	46
[K].IQLVNTASImASAGITtAsIGsMK.[A]	1xOxidation [M]; 3xType A [S19; S22; T]	3	1192.53	3575.57	3575.57	-0.3	73
[K].IQLVNTASImASAGITtAsIGsMK.[A]	1xOxidation [M]; 3xType A [S19; S22; T]	4	894.647	3575.57	3575.57	-0.29	105
[K].IQLVNTASImASAGITtAsIGsMK.[A]	1xOxidation [M]; 3xType A [S19; S22; T]	4	894.647	3575.57	3575.57	-0.29	80
[K].IQLVNTASImASAGITtAsIGsMK.[A]	1xOxidation [M]; 3xType A [S19; S22; T]	4	894.647	3575.57	3575.57	-0.15	89
[K].IQLVNTASImASAGITtAsIGsMK.[A]	1xOxidation [M]; 3xType A [S19; S22; T]	3	1192.53	3575.57	3575.57	-0.1	93
[K].IQLVNTASImASAGITtAsIGsMK.[A]	1xOxidation [M]; 3xType A [S19; S22; T]	3	1192.53	3575.57	3575.57	-0.1	69
[K].IQLVNTASImASAGITtAsIGsMK.[A]	1xOxidation [M]; 3xType A [S19; S22; T]	4	894.648	3575.57	3575.57	-0.08	68
[K].IQLVNTASImASAGITtAsIGsMK.[A]	1xOxidation [M]; 3xType A [S19; S22; T]	4	894.648	3575.57	3575.57	-0.01	77
[K].IQLVNTASImASAGITtAsIGsMK.[A]	1xOxidation [M]; 3xType A [S19; S22; T]	3	1192.53	3575.57	3575.57	0.01	98
[K].IQLVNTASImASAGITtAsIGsMK.[A]	1xOxidation [M]; 3xType A [S19; S22; T]	4	894.648	3575.57	3575.57	0.12	100
[K].IQLVNTASImASAGITtAsIGsMK.[A]	1xOxidation [M]; 3xType A [S19; S22; T]	4	894.648	3575.57	3575.57	0.19	92
[K].IQLVNTASImASAGITtAsIGsMK.[A]	1xOxidation [M]; 3xType A [S19; S22; T]	4	894.648	3575.57	3575.57	0.26	108
[K].IQLVNTASImASAGITtAsIGsMK.[A]	1xOxidation [M]; 3xType A [S19; S22; T]	4	894.649	3575.57	3575.57	1.15	85
[K].IQLVNTASImASAGITtAsIGsMK.[A]	1xOxidation [M]; 3xType A [S19; S22; T]	3	1192.53	3575.57	3575.57	-0.3	89
[K].IQLVNTASImASAGITtAsIGsMK.[A]	1xOxidation [M]; 2xType A [T17; S19]; 1xType A minus Me [S22]	4	891.147	3561.57	3561.55	4.17	49
[K].IQLVNTASImASAGITtAsIGsMK.[A]	1xOxidation [M]; 3xType A [S19; S22; T]	3	1192.53	3575.57	3575.57	-0.4	68
[K].IQLVNTASImASAGITtAsIGsMK.[A]	1xOxidation [M]; 3xType A [S19; S22; T]	3	1192.53	3575.57	3575.57	-0.4	78
[K].IQLVNTASImASAGITtAsIGsMK.[A]	1xOxidation [M]; 2xType A [T17; S19]; 1xType A minus Me [S22]	3	1187.86	3561.58	3561.55	7.21	52
[K].IQLVNTASImASAGITtAsIGsMK.[A]	1xOxidation [M]; 3xType A [S19; S22; T]	3	1192.53	3575.56	3575.57	-2.25	75
[K].IQLVNTASImASAGITtAsIGsMK.[A]	1xOxidation [M]; 3xType A [S19; S22; T]	4	894.647	3575.56	3575.57	-1.11	84
[K].IQLVNTASImASAGITtAsIGsMK.[A]	1xOxidation [M]; 3xType A [S19; S22; T]	3	1192.53	3575.57	3575.57	-0.81	97
[K].IQLVNTASImASAGITtAsIGsMK.[A]	1xOxidation [M]; 3xType A [S19; S22; T]	3	1192.53	3575.57	3575.57	-0.71	104
[K].IQLVNTASImASAGITtAsIGsMK.[A]	1xOxidation [M]; 3xType A [S19; S22; T]	4	894.647	3575.57	3575.57	-0.7	87
[K].IQLVNTASImASAGITtAsIGsMK.[A]	1xOxidation [M]; 3xType A [S19; S22; T]	4	894.647	3575.57	3575.57	-0.63	90
[K].IQLVNTASImASAGITtAsIGsMK.[A]	1xOxidation [M]; 3xType A [S19; S22; T]	3	1192.53	3575.57	3575.57	-0.61	74
[K].IQLVNTASImASAGITtAsIGsMK.[A]	1xOxidation [M]; 3xType A [S19; S22; T]	3	1192.53	3575.57	3575.57	-0.61	90
[K].IQLVNTASImASAGITtAsIGsMK.[A]	1xOxidation [M]; 3xType A [S19; S22; T]	4	894.647	3575.57	3575.57	-0.49	77
[K].IQLVNTASImASAGITtAsIGsMK.[A]	1xOxidation [M]; 1xType A [T/S]; 2xType A minus Me [S19; S22]	3	1183.19	3547.55	3547.54	2.19	53
[K].IQLVNTASImASAGITtAsIGsMK.[A]	1xOxidation [M]; 2xType A [T17; S19]; 1xType A minus Me [S22]	4	891.146	3561.56	3561.55	2.53	32
[K].IQLVNTASImASAGITtAsIGsMK.[A]	1xOxidation [M]; 2xType A [T17; S19]; 1xType A minus Me [S22]	3	1187.85	3561.55	3561.55	-1.94	33
[K].IQLVNTASImASAGITtAsIGsMK.[A]	1xOxidation [M]; 1xType A [T/S]; 2xType A minus Me [S19; S22]	4	887.645	3547.56	3547.54	5.64	27
[K].IQLVNTASImASAGITtAsIGsMK.[A]	1xOxidation [M]; 2xType A [T17; S19]; 1xType A minus Me [S22]	3	1187.85	3561.55	3561.55	-1.53	24
[K].IQLVNTASImASAGITtAsIGsMK.[A]	1xOxidation [M]; 1xType A [T/S]; 2xType A minus Me [S19; S22]	4	887.646	3547.56	3547.54	7.43	53
[K].IQLVNTASImASAGITtAsIGsMK.[A]	1xOxidation [M]; 3xType A [S19; S22; T]	3	1192.53	3575.58	3575.57	3.39	28
[K].IQLVNTASImASAGITtAsIGsmK.[A]	2xOxidation [M10; M23]; 3xType A [T17; S/T]	3	1197.87	3591.58	3591.56	4.92	66
[K].IQLVNTASImASAGITtAsIGsmK.[A]	2xOxidation [M10; M23]; 3xType A [T17; S/T]	4	898.651	3591.58	3591.56	4.94	45
[K].IQLVNTASImASAGITtAsIGsmK.[A]	2xOxidation [M10; M23]; 3xType A [T17; S/T]	3	1197.87	3591.58	3591.56	5.13	50
[K].IQLVNTASImASAGITtAsIGsmK.[A]	2xOxidation [M10; M23]; 3xType A [T17; S/T]	3	1197.87	3591.58	3591.56	5.23	56
[K].IQLVNTASImASAGITtAsIGsmK.[A]	2xOxidation [M10; M23]; 3xType A [T17; S/T]	3	1197.87	3591.58	3591.56	5.53	63
[K].IQLVNTASImASAGITtAsIGsmK.[A]	2xOxidation [M10; M23]; 3xType A [T17; S/T]	3	1197.87	3591.59	3591.56	6.04	47
[K].IQLVNTASImASAGITtAsIGsmK.[A]	2xOxidation [M10; M23]; 3xType A [T17; S/T]	3	1197.87	3591.59	3591.56	6.86	48
[K].IQLVNTASImASAGITtAsIGsmK.[A]	2xOxidation [M10; M23]; 3xType A [T17; S/T]	3	1197.87	3591.59	3591.56	7.47	40
[K].IQLVNTASImASAGITtAsIGsmK.[A]	2xOxidation [M10; M23]; 3xType A [T17; S/T]	3	1197.87	3591.6	3591.56	8.9	44
[K].IQLVNTASImASAGITtAsIGsmK.[A]	2xOxidation [M10; M23]; 3xType A [T17; S/T]	4	898.65	3591.58	3591.56	4.6	43
[K].IQLVNTASImASAGITtAsIGsmK.[A]	2xOxidation [M10; M23]; 3xType A [T17; S/T]	4	898.65	3591.58	3591.56	4.6	70
[K].IQLVNTASImASAGITtAsIGsmK.[A]	2xOxidation [M10; M23]; 3xType A [T17; S/T]	3	1197.86	3591.58	3591.56	3.29	77
[K].IQLVNTASImASAGITtAsIGsmK.[A]	2xOxidation [M10; M23]; 2xType A [T17; S19]; 1xType A minus Me [S22]	3	1193.19	3577.55	3577.55	-0.27	24
[K].IQLVNTASImASAGITtAsIGsmK.[A]	2xOxidation [M10; M23]; 2xType A [T17; S19]; 1xType A minus Me [S22]	3	1193.19	3577.55	3577.55	1.16	54
[K].IQLVNTASImASAGITtAsIGsmK.[A]	2xOxidation [M10; M23]; 2xType A [T17; S19]; 1xType A minus Me [S22]	3	1193.19	3577.57	3577.55	5.05	26
[K].IQLVNTASImASAGITtAsIGsmK.[A]	2xOxidation [M10; M23]; 2xType A [T17; S19]; 1xType A minus Me [S22]	4	895.15	3577.58	3577.55	8.51	25
[K].IQLVNTASImASAGITtAsIGsmK.[A]	2xOxidation [M10; M23]; 3xType A [T17; S/T]	3	1197.85	3591.55	3591.56	-3.64	58
[K].IQLVNTASImASAGITtAsIGsmK.[A]	2xOxidation [M10; M23]; 3xType A [T17; S/T]	4	898.645	3591.56	3591.56	-1.32	98
[K].IQLVNTASImASAGITtAsIGsmK.[A]	2xOxidation [M10; M23]; 3xType A [T17; S/T]	4	898.645	3591.56	3591.56	-1.11	47
[K].IQLVNTASImASAGITtAsIGsmK.[A]	2xOxidation [M10; M23]; 3xType A [T17; S/T]	3	1197.86	3591.56	3591.56	-0.89	93
[K].IQLVNTASImASAGITtAsIGsmK.[A]	2xOxidation [M10; M23]; 3xType A [T17; S/T]	3	1197.86	3591.56	3591.56	-0.79	99
[K].IQLVNTASImASAGITtAsIGsmK.[A]	2xOxidation [M10; M23]; 3xType A [T17; S/T]	3	1197.86	3591.56	3591.56	-0.79	97
[K].IQLVNTASImASAGITtAsIGsmK.[A]	2xOxidation [M10; M23]; 3xType A [T17; S/T]	3	1197.86	3591.56	3591.56	-0.69	98
[K].IQLVNTASImASAGITtAsIGsmK.[A]	2xOxidation [M10; M23]; 3xType A [T17; S/T]	4	898.646	3591.56	3591.56	-0.64	50
[K].IQLVNTASImASAGITtAsIGsmK.[A]	2xOxidation [M10; M23]; 3xType A [T17; S/T]	4	898.646	3591.56	3591.56	-0.5	68
[K].IQLVNTASImASAGITtAsIGsmK.[A]	2xOxidation [M10; M23]; 3xType A [T17; S/T]	3	1197.86	3591.56	3591.56	-0.48	88
[K].IQLVNTASImASAGITtAsIGsmK.[A]	2xOxidation [M10; M23]; 3xType A [T17; S/T]	3	1197.86	3591.56	3591.56	-0.28	99
[K].IQLVNTASImASAGITtAsIGsmK.[A]	2xOxidation [M10; M23]; 3xType A [T17; S/T]	4	898.646	3591.56	3591.56	-0.16	76
[K].IQLVNTASImASAGITtAsIGsmK.[A]	2xOxidation [M10; M23]; 3xType A [T17; S/T]	3	1197.86	3591.57	3591.56	0.54	71
[K].IQLVNTASImASAGITtAsIGsmK.[A]	2xOxidation [M10; M23]; 3xType A [T17; S/T]	4	898.648	3591.57	3591.56	1.81	53
[K].IQLVNTASImASAGITtAsIGsmK.[A]	2xOxidation [M10; M23]; 3xType A [T17; S/T]	3	1197.86	3591.58	3591.56	4.52	44
[K].IQLVNTASImASAGITtAsIGsmK.[A]	2xOxidation [M10; M23]; 3xType A [T17; S/T]	4	898.646	3591.56	3591.56	-0.5	27
[K].IQLVNTASImASAGITtAsIGsmK.[A]	2xOxidation [M10; M23]; 2xType A [T17; S19]; 1xType A minus Me [S22]	3	1193.19	3577.54	3577.55	-1.7	40
[K].IQLVNTASImASAGITtAsIGsmK.[A]	2xOxidation [M10; M23]; 2xType A [T17; S19]; 1xType A minus Me [S22]	4	895.15	3577.58	3577.55	8.17	21
[K].IQLVNTASImASAGITtAsIGsmK.[A]	2xOxidation [M10; M23]; 1xType A [T17]; 2xType A minus Me [S19; S22]	3	1188.53	3563.56	3563.53	7.96	59
[K].IQLVNTASImASAGITtAsIGsmK.[A]	2xOxidation [M10; M23]; 3xType A [T17; S/T]	4	898.653	3591.59	3591.56	6.98	31
[K].IQLVNTASImASAGITtAsIGsmK.[A]	2xOxidation [M10; M23]; 1xType A [T17]; 2xType A minus Me [S19; S22]	4	891.647	3563.57	3563.53	9.78	31
[K].IQLVNTASIMAsAGIttAsIGsMK.[A]	3xHexNAc [T17; S19; S22]; 2xPhosphoHexNAc [S12; T16]	3	1180.86	3540.57	3540.58	-2.19	40
[K].IQLVNTASIMAsAGIttAsIGsMK.[A]	2xHexNAc [S19; S22]; 3xPhosphoHexNAc [S12; T16; T17]	4	905.883	3620.51	3620.54	-8.43	22
[K].IQLVNTASIMAsAGIttAsIGsMK.[A]	3xHexNAc [T17; S19; S22]; 1xPhosphoHexNAc [T16]; 1xType A minus Me [S12]	3	1214.54	3641.62	3641.62	-2.38	24
[K].IQLVNTASIMAsAGIttAsIGsMK.[A]	3xHexNAc [T17; S19; S22]; 1xPhosphoHexNAc [T16]; 1xType A [S12]	3	1219.22	3655.63	3655.64	-1.88	32
[K].IQLVNTASIMAsAGIttAsIGsMK.[A]	3xHexNAc [T17; S19; S22]; 1xPhosphoHexNAc [T16]; 1xType A minus Me [S12]	3	1214.55	3641.62	3641.62	-0.17	23
[K].IQLVNTASIMAsAGIttAsIGsMK.[A]	3xHexNAc [T17; S19; S22]; 2xType A minus Me [S12; T16]	3	1248.22	3742.64	3742.67	-9.61	89
[K].IQLVNTASIMAsAGIttAsIGsMK.[A]	3xHexNAc [T17; S19; S22]; 2xType A minus Me [S12; T16]	3	1248.22	3742.64	3742.67	-8.73	48
[K].IQLVNTASIMAsAGIttAsIGsmK.[A]	1xOxidation [M]; 3xHexNAc [T17; S19; S22]; 2xType A minus Me [S12; T16]	3	1253.55	3758.63	3758.67	-9.15	48
[K].IQLVNTASIMAsAGIttAsIGsmK.[A]	1xOxidation [M23]; 1xPhosphoHexNAc [T17]; 2xType A [S12; T16]; 2xType A minus Me [S19; S22]	3	1410.23	4228.68	4228.69	-3.84	57
[K].IQLVNTASIMASAGITTAsIGsMK.[A]	2xHexNAc [S19; S22]	3	924.474	2771.41	2771.41	0.38	65
[K].IQLVNTASIMASAGITTAsIGsMK.[A]	2xHexNAc [S19; S22]	3	924.482	2771.43	2771.41	9.76	35
[K].IQLVNTASIMASAGITTAsIGsMK.[A]	2xHexNAc [S19; S22]	3	924.482	2771.43	2771.41	8.9	57
[K].IQLVNTASIMASAGITTAsIGsMK.[A]	1xHexNAc [S22]; 1xType A [S19]	3	989.476	2966.41	2966.43	-7.3	66
[K].IQLVNTASIMASAGITTAsIGsMK.[A]	1xHexNAc [S22]; 1xType A [S19]	3	989.476	2966.41	2966.43	-7.36	43
[K].IQLVNTASIMASAGITTAsIGsMK.[A]	1xPhosphoHexNAc [S22]; 1xType A [S19]	3	1016.14	3046.4	3046.4	-1.86	87
[K].IQLVNTASIMASAGITTAsIGsMK.[A]	1xPhosphoHexNAc [S22]; 1xType A [S19]	3	1016.14	3046.4	3046.4	-0.84	92
[K].IQLVNTASIMASAGITTAsIGsMK.[A]	1xPhosphoHexNAc [S22]; 1xType A [S19]	3	1016.14	3046.4	3046.4	-0.18	120
[K].IQLVNTASIMASAGITTAsIGsMK.[A]	1xPhosphoHexNAc [S22]; 1xType A [S19]	3	1016.14	3046.4	3046.4	-0.12	126
[K].IQLVNTASIMASAGITTAsIGsMK.[A]	1xPhosphoHexNAc [S22]; 1xType A [S19]	3	1016.14	3046.4	3046.4	0	116
[K].IQLVNTASIMASAGITTAsIGsMK.[A]	1xPhosphoHexNAc [S22]; 1xType A [S19]	3	1016.14	3046.4	3046.4	0.3	76
[K].IQLVNTASIMASAGITTAsIGsMK.[A]	1xPhosphoHexNAc [S22]; 1xType A [S19]	3	1016.14	3046.4	3046.4	0.84	107
[K].IQLVNTASIMASAGITTAsIGsMK.[A]	1xPhosphoHexNAc [S22]; 1xType A [S19]	3	1016.14	3046.41	3046.4	1.26	103
[K].IQLVNTASIMASAGITTAsIGsmK.[A]	1xOxidation [M]; 1xPhosphoHexNAc [S22]; 1xType A [S19]	3	1021.46	3062.37	3062.4	-7.27	83
[K].IQLVNTASIMASAGITTAsIGsmK.[A]	1xOxidation [M]; 1xPhosphoHexNAc [S22]; 1xType A [S19]	3	1021.47	3062.4	3062.4	-0.27	73
[K].IQLVNTASIMASAGITTAsIGsmK.[A]	1xOxidation [M]; 1xPhosphoHexNAc [S22]; 1xType A [S19]	3	1021.47	3062.4	3062.4	2.36	93
[K].IQLVNTASIMASAGITTAsIGsmK.[A]	1xOxidation [M]; 1xPhosphoHexNAc [S22]; 1xType A [S19]	3	1021.47	3062.39	3062.4	-1.05	39
[K].IQLVNTASIMASAGITTAsIGsMK.[A]	2xType A [S22; S/T]	3	1054.49	3161.46	3161.46	-2.1	119
[K].IQLVNTASIMASAGITTAsIGsMK.[A]	2xType A [S22; S/T]	3	1054.49	3161.45	3161.46	-4.07	107
[K].IQLVNTASIMASAGITTAsIGsMK.[A]	2xType A [S22; S/T]	3	1054.49	3161.45	3161.46	-3.95	110
[K].IQLVNTASIMASAGITTAsIGsMK.[A]	2xType A [S22; S/T]	3	1054.49	3161.45	3161.46	-3.95	60
[K].IQLVNTASIMASAGITTAsIGsMK.[A]	2xType A [S22; S/T]	3	1054.49	3161.46	3161.46	-2.44	102
[K].IQLVNTASIMASAGITTAsIGsMK.[A]	2xType A [S22; S/T]	3	1054.49	3161.46	3161.46	-2.21	35
[K].IQLVNTASIMASAGITTAsIGsMK.[A]	2xType A [S22; S/T]	3	1054.49	3161.46	3161.46	-2.1	83
[K].IQLVNTASIMASAGITTAsIGsMK.[A]	2xType A minus Me [S19; S22]	3	1045.16	3133.46	3133.43	8.89	85
[K].IQLVNTASIMASAGITTAsIGsMK.[A]	2xType A [S22; S/T]	3	1054.49	3161.46	3161.46	-1.75	107
[K].IQLVNTASIMASAGITTAsIGsMK.[A]	2xType A [S22; S/T]	4	791.12	3161.46	3161.46	-1.5	67
[K].IQLVNTASIMASAGITTAsIGsMK.[A]	2xType A [S22; S/T]	3	1054.49	3161.46	3161.46	-0.59	102
[K].IQLVNTASIMASAGITTAsIGsMK.[A]	2xType A [S22; S/T]	3	1054.49	3161.46	3161.46	-0.36	113
[K].IQLVNTASIMASAGITTAsIGsMK.[A]	2xType A [S22; S/T]	3	1054.49	3161.46	3161.46	-0.01	110
[K].IQLVNTASIMASAGITTAsIGsMK.[A]	2xType A [S22; S/T]	3	1054.49	3161.46	3161.46	-0.01	52
[K].IQLVNTASIMASAGITTAsIGsMK.[A]	2xType A [S22; S/T]	4	791.122	3161.47	3161.46	0.43	109
[K].IQLVNTASIMASAGITTAsIGsMK.[A]	2xType A [S22; S/T]	3	1054.49	3161.47	3161.46	0.68	47
[K].IQLVNTASIMASAGITTAsIGsMK.[A]	2xType A [S22; S/T]	3	1054.5	3161.47	3161.46	2.07	94
[K].IQLVNTASIMASAGITTAsIGsMK.[A]	2xType A [S22; S/T]	3	1054.49	3161.45	3161.46	-3.25	30
[K].IQLVNTASIMASAGITTAsIGsMK.[A]	2xType A [S22; S/T]	3	1054.5	3161.49	3161.46	8.33	72
[K].IQLVNTASIMASAGITTAsIGsMK.[A]	2xType A [S22; S/T]	3	1054.5	3161.47	3161.46	2.42	41
[K].IQLVNTASIMASAGITTAsIGsmK.[A]	1xOxidation [M]; 2xType A [S22; S/T]	3	1059.82	3177.46	3177.46	-0.68	69
[K].IQLVNTASIMASAGITTAsIGsmK.[A]	1xOxidation [M]; 2xType A [S22; S/T]	3	1059.82	3177.46	3177.46	-0.56	67
[K].IQLVNTASIMASAGITTAsIGsmK.[A]	1xOxidation [M]; 2xType A [S22; S/T]	3	1059.82	3177.46	3177.46	-0.56	54
[K].IQLVNTASIMASAGITTAsIGsmK.[A]	1xOxidation [M]; 2xType A [S22; S/T]	3	1059.83	3177.48	3177.46	5.89	85
[K].IQLVNTASIMASAGITTAsIGsmK.[A]	1xOxidation [M]; 2xType A [S22; S/T]	3	1059.83	3177.46	3177.46	0.59	82
[K].IQLVNTASIMASAGITTAsIGsmK.[A]	1xOxidation [M]; 2xType A [S22; S/T]	3	1059.83	3177.46	3177.46	1.05	83
[K].IQLVNTASIMASAGITTAsIGsmK.[A]	1xOxidation [M]; 2xType A [S22; S/T]	3	1059.83	3177.47	3177.46	1.74	90
[K].IQLVNTASIMASAGITTAsIGsmK.[A]	1xOxidation [M]; 2xType A [S22; S/T]	3	1059.83	3177.48	3177.46	5.09	96
[K].IQLVNTASIMASAGITTAsIGsmK.[A]	1xOxidation [M]; 2xType A [S22; S/T]	3	1059.83	3177.47	3177.46	4.51	57
[K].IQLVNTASIMASAGITTAsIGsmK.[A]	1xOxidation [M]; 2xType A [S22; S/T]	3	1059.82	3177.44	3177.46	-6.32	49
[K].IQLVNTASIMASAGITTAsIGsmK.[A]	1xOxidation [M]; 2xType A [S22; S/T]	3	1059.82	3177.45	3177.46	-2.98	74
[K].IQLVNTASIMASAGITTAsIGsmK.[A]	1xOxidation [M]; 2xType A [S22; S/T]	3	1059.82	3177.45	3177.46	-2.75	91
[K].IQLVNTASIMASAGITTAsIGsmK.[A]	1xOxidation [M]; 2xType A [S22; S/T]	3	1059.82	3177.45	3177.46	-1.94	91
[K].IQLVNTASIMASAGITTAsIGsmK.[A]	1xOxidation [M]; 2xType A [S22; S/T]	3	1059.83	3177.48	3177.46	5.43	70
[K].IQLVNTASIMASAGITTASIGsMK.[A]	1xPhosphoHexNAc [S22]	3	883.427	2648.27	2648.29	-9.53	32
[K].IQLVNTASIMASAGITTASIGsmK.[A]	1xOxidation [M23]; 1xPhosphoHexNAc [S22]	2	1332.64	2664.27	2664.29	-7.52	77
[K].IQLVNTASIMASAGITTASIGsMK.[A]	1xType A [S]	2	1382.18	2763.36	2763.36	2.36	130
[K].IQLVNTASIMASAGITTASIGsMK.[A]	1xType A [S]	2	1382.18	2763.35	2763.36	-0.73	99
[K].IQLVNTASIMASAGITTASIGsmK.[A]	1xOxidation [M23]; 1xType A [S22]	2	1390.18	2779.35	2779.35	-1.79	94
[K].IQLVNTAsImAsAGIttAsIGsMK.[A]	1xOxidation [M]; 4xHexNAc [T16; T17; S19; S22]; 2xPhosphoHexNAc [S8; S12]	3	1253.88	3759.62	3759.65	-7.4	25
[K].IQLVNTAsIMAsAGIttAsIGsMK.[A]	4xHexNAc [T16; T17; S19; S22]; 2xPhosphoHexNAc [S8; S12]	3	1248.54	3743.62	3743.66	-9.9	59
[K].IQLVNTAsIMAsAGIttAsIGsMK.[A]	4xHexNAc [T16; T17; S19; S22]; 2xPhosphoHexNAc [S8; S12]	3	1248.54	3743.62	3743.66	-9.9	48
[K].IQLVNTAsIMAsAGIttAsIGsMK.[A]	4xHexNAc [T16; T17; S19; S22]; 2xPhosphoHexNAc [S8; S12]	3	1248.54	3743.62	3743.66	-9.41	35
[K].IQLVNTAsIMAsAGIttAsIGsMK.[A]	4xHexNAc [T16; T17; S19; S22]; 2xPhosphoHexNAc [S8; S12]	3	1248.55	3743.63	3743.66	-7.75	45
[K].IQLVNTAsIMAsAGIttAsIGsMK.[A]	4xHexNAc [T16; T17; S19; S22]; 2xPhosphoHexNAc [S8; S12]	3	1248.55	3743.63	3743.66	-6.87	48
[K].IQLVNTAsIMAsAGIttAsIGsmK.[A]	1xOxidation [M]; 4xHexNAc [T16; T17; S19; S22]; 2xPhosphoHexNAc [S8; S12]	3	1253.88	3759.63	3759.65	-6.33	43
[K].IQLVNTAsIMAsAGIttAsIGsmK.[A]	1xOxidation [M]; 4xHexNAc [T16; T17; S19; S22]; 2xPhosphoHexNAc [S8; S12]	3	1253.88	3759.64	3759.65	-3.99	50
[K].IQLVNTAsIMAsAGIttAsIGsmK.[A]	1xOxidation [M]; 4xHexNAc [T16; T17; S19; S22]; 2xPhosphoHexNAc [S8; S12]	3	1253.88	3759.63	3759.65	-6.62	39
[K].IQLVNTAsIMAsAGIttAsIGsmK.[A]	1xOxidation [M]; 4xHexNAc [T16; T17; S19; S22]; 2xPhosphoHexNAc [S8; S12]	3	1253.88	3759.63	3759.65	-6.62	39
[K].IQLVNTAsIMAsAGIttAsIGsmK.[A]	1xOxidation [M]; 4xHexNAc [T16; T17; S19; S22]; 2xPhosphoHexNAc [S8; S12]	3	1253.88	3759.63	3759.65	-5.26	38
[K].IQLVNTAsImAsAGIttAsIGsMK.[A]	1xOxidation [M10]; 4xPhosphoHexNAc [T16; T17; S19; S22]; 2xType A [S8; S12]	3	1437.22	4309.65	4309.64	2.49	34
[K].IQLVNTAsImAsAGIttAsIGsMK.[A]	1xOxidation [M10]; 2xHexNAc [S19; S22]; 4xType A [S8; S12; T16; T17]	3	1460.62	4379.83	4379.84	-0.93	21
[K].IQLVNTAsImASAGITtAsIGsMK.[A]	1xOxidation [M10]; 1xHexNAc [S22]; 1xPhosphoHexNAc [S19]; 1xType A [S]; 1xType A minus Me [T17]	3	1217.19	3649.55	3649.57	-5.05	30
[K].IQLVNTAsIMAsAGIttAsIGsMK.[A]	2xHexNAc [S19; S22]; 2xPhosphoHexNAc [T16; T17]; 2xType A minus Me [S8; S12]	3	1369.22	4105.64	4105.68	-9.82	44
[K].IQLVNTAsIMAsAGIttAsIGsMK.[A]	1xHexNAc [S22]; 3xPhosphoHexNAc [T16; T17; S19]; 2xType A [S8; S12]	3	1405.23	4213.66	4213.68	-4.22	70
[K].IQLVNTAsIMAsAGIttAsIGsMK.[A]	1xHexNAc [S22]; 3xPhosphoHexNAc [T16; T17; S19]; 2xType A [S8; S12]	3	1405.23	4213.66	4213.68	-4.31	36
[K].IQLVNTAsIMAsAGIttAsIGsMK.[A]	1xHexNAc [S22]; 3xPhosphoHexNAc [T16; T17; S19]; 2xType A [S8; S12]	3	1405.23	4213.67	4213.68	-2.74	38
[K].IQLVNTAsIMASAGITtAsIGsMK.[A]	3xPhosphoHexNAc [T17; S19; S22]; 1xType A [S/T]	3	1204.83	3612.48	3612.49	-3.09	21
[K].IQLVNTAsIMASAGITtAsIGsMK.[A]	3xPhosphoHexNAc [T17; S19; S22]; 1xType A [S/T]	3	1204.83	3612.48	3612.49	-2.68	21
[K].IQLVNTAsIMASAGITtAsIGsMK.[A]	3xPhosphoHexNAc [T17; S19; S22]; 1xType A [S/T]	4	903.876	3612.48	3612.49	-2.46	24
[K].IQLVNTASIMASAGIttAsIGsMK.[A]	4xHexNAc [T16; T17; S19; S22]	3	1059.86	3177.58	3177.56	3.54	42
[K].IQLVNTASIMASAGIttAsIGsMK.[A]	1xHexNAc [S22]; 2xPhosphoHexNAc [T17; S19]; 1xType A [T16]	3	1178.18	3532.51	3532.53	-3.94	76
[K].IQLVNTASIMASAGIttAsIGsMK.[A]	1xHexNAc [S22]; 2xPhosphoHexNAc [T17; S19]; 1xType A [T16]	3	1178.18	3532.52	3532.53	-1.77	70
[K].IQLVNTASIMASAGIttAsIGsMK.[A]	1xHexNAc [S22]; 2xPhosphoHexNAc [T17; S19]; 1xType A [T16]	3	1178.18	3532.54	3532.53	3.31	39
[K].IQLVNTASIMASAGIttAsIGsMK.[A]	1xHexNAc [S22]; 2xPhosphoHexNAc [T17; S19]; 1xType A [T16]	3	1178.19	3532.55	3532.53	6.84	94
[K].IQLVNTASIMASAGIttAsIGsMK.[A]	1xHexNAc [S22]; 2xPhosphoHexNAc [T17; S19]; 1xType A minus Me [T16]	3	1173.51	3518.52	3518.51	2.81	60
[K].IQLVNTASIMASAGIttAsIGsMK.[A]	1xHexNAc [S22]; 2xPhosphoHexNAc [T17; S19]; 1xType A minus Me [T16]	3	1173.52	3518.54	3518.51	6.98	83
[K].IQLVNTASIMASAGIttAsIGsMK.[A]	1xHexNAc [S22]; 2xPhosphoHexNAc [T17; S19]; 1xType A minus Me [T16]	3	1173.52	3518.54	3518.51	8.33	66
[K].IQLVNTASIMASAGIttAsIGsMK.[A]	1xHexNAc [S22]; 2xPhosphoHexNAc [T17; S19]; 1xType A minus Me [T16]	3	1173.52	3518.54	3518.51	9.68	97
[K].IQLVNTASIMASAGIttAsIGsMK.[A]	1xHexNAc [S22]; 2xPhosphoHexNAc [T17; S19]; 1xType A minus Me [T16]	3	1173.52	3518.54	3518.51	7.6	67
[K].IQLVNTASIMASAGIttAsIGsMK.[A]	1xHexNAc [S22]; 2xPhosphoHexNAc [T17; S19]; 1xType A [T16]	3	1178.19	3532.55	3532.53	6.53	80
[K].IQLVNTASIMASAGIttAsIGsMK.[A]	1xHexNAc [S22]; 2xPhosphoHexNAc [T17; S19]; 1xType A minus Me [T16]	3	1173.51	3518.52	3518.51	3.96	47
[K].IQLVNTASIMASAGIttAsIGsmK.[A]	1xOxidation [M23]; 1xHexNAc [S22]; 2xPhosphoHexNAc [T17; S19]; 1xType A minus Me [T16]	3	1178.85	3534.54	3534.51	9.66	59
[K].IQLVNTASIMASAGIttAsIGsmK.[A]	1xOxidation [M23]; 1xHexNAc [S22]; 2xPhosphoHexNAc [T17; S19]; 1xType A minus Me [T16]	3	1178.85	3534.54	3534.51	9.25	32
[K].IQLVNTASIMASAGIttAsIGsmK.[A]	1xOxidation [M]; 1xHexNAc [S22]; 2xPhosphoHexNAc [T17; S19]; 1xType A [T16]	3	1183.52	3548.54	3548.52	4.97	29
[K].IQLVNTASIMASAGIttAsIGsMK.[A]	3xPhosphoHexNAc [T17; S19; S22]; 1xType A [S/T]	3	1204.83	3612.49	3612.49	-1.16	28
[K].IQLVNTASIMASAGIttAsIGsMK.[A]	3xPhosphoHexNAc [T17; S19; S22]; 1xType A [S/T]	4	903.876	3612.48	3612.49	-2.53	22
[K].IQLVNTASIMASAGIttAsIGsMK.[A]	2xHexNAc [S19; S22]; 2xType A [T16; T17]	4	892.655	3567.6	3567.62	-6.89	36
[K].IQLVNTASIMASAGIttAsIGsmK.[A]	1xOxidation [M]; 2xHexNAc [S19; S22]; 2xType A [T17; T/S]	4	896.654	3583.59	3583.62	-7.14	21
[K].IQLVNTASIMASAGIttAsIGsMK.[A]	1xHexNAc [S22]; 1xPhosphoHexNAc [S19]; 1xType A [T16]; 1xType A minus Me [T17]	3	1211.87	3633.6	3633.57	6.8	23
[K].IQLVNTASIMASAGIttAsIGsMK.[A]	1xHexNAc [S22]; 1xPhosphoHexNAc [S19]; 2xType A [T16; T17]	3	1216.54	3647.59	3647.59	0.24	44
[K].IQLVNTASIMASAGIttAsIGsMK.[A]	2xPhosphoHexNAc [S19; S22]; 2xType A [T16; T17]	3	1243.2	3727.59	3727.56	9.13	45
[K].IQLVNTASIMASAGITtAsIGsMK.[A]	1xHexNAc [S22]; 2xType A [T17; S19]	3	1122.19	3364.54	3364.54	-0.89	121
[K].IQLVNTASIMASAGITtAsIGsMK.[A]	1xHexNAc [S22]; 2xType A [T17; S19]	3	1122.19	3364.55	3364.54	0.74	107
[K].IQLVNTASIMASAGITtAsIGsMK.[A]	1xHexNAc [S22]; 2xType A [T17; S19]	3	1122.2	3364.57	3364.54	8.36	109
[K].IQLVNTASIMASAGITtAsIGsMK.[A]	1xHexNAc [S22]; 2xType A [T17; S19]	3	1122.18	3364.54	3364.54	-1.22	109
[K].IQLVNTASIMASAGITtAsIGsMK.[A]	1xHexNAc [S22]; 2xType A [T17; S19]	3	1122.18	3364.53	3364.54	-4.26	109
[K].IQLVNTASIMASAGITtAsIGsmK.[A]	1xOxidation [M23]; 1xHexNAc [S22]; 2xType A [T17; S19]	3	1127.51	3380.51	3380.54	-7.79	84
[K].IQLVNTASIMASAGITtAsIGsMK.[A]	1xPhosphoHexNAc [S22]; 2xType A [T17; S19]	4	861.883	3444.51	3444.51	0.24	91
[K].IQLVNTASIMASAGITtAsIGsMK.[A]	1xPhosphoHexNAc [S22]; 2xType A [T17; S19]	3	1148.84	3444.51	3444.51	0.37	102
[K].IQLVNTASIMASAGITtAsIGsMK.[A]	1xPhosphoHexNAc [S22]; 2xType A [T17; S19]	4	861.883	3444.51	3444.51	0.45	114
[K].IQLVNTASIMASAGITtAsIGsMK.[A]	1xPhosphoHexNAc [S22]; 2xType A [T17; S19]	3	1148.84	3444.51	3444.51	0.68	115
[K].IQLVNTASIMASAGITtAsIGsMK.[A]	1xPhosphoHexNAc [S22]; 2xType A [T17; S19]	3	1148.84	3444.51	3444.51	0.68	81
[K].IQLVNTASIMASAGITtAsIGsMK.[A]	1xPhosphoHexNAc [S22]; 2xType A [T17; S19]	4	861.884	3444.51	3444.51	0.73	101
[K].IQLVNTASIMASAGITtAsIGsMK.[A]	1xPhosphoHexNAc [S22]; 2xType A [T17; S19]	3	1148.84	3444.51	3444.51	0.79	107
[K].IQLVNTASIMASAGITtAsIGsMK.[A]	1xPhosphoHexNAc [S22]; 2xType A [T17; S19]	3	1148.84	3444.51	3444.51	1	108
[K].IQLVNTASIMASAGITtAsIGsMK.[A]	1xPhosphoHexNAc [S22]; 2xType A [T17; S19]	3	1148.84	3444.51	3444.51	1	108
[K].IQLVNTASIMASAGITtAsIGsMK.[A]	1xPhosphoHexNAc [S22]; 2xType A [T17; S19]	3	1148.84	3444.51	3444.51	1.11	60
[K].IQLVNTASIMASAGITtAsIGsMK.[A]	1xPhosphoHexNAc [S22]; 2xType A [T17; S19]	3	1148.84	3444.51	3444.51	1.22	108
[K].IQLVNTASIMASAGITtAsIGsMK.[A]	1xPhosphoHexNAc [S22]; 2xType A [T17; S19]	4	861.884	3444.52	3444.51	1.37	101
[K].IQLVNTASIMASAGITtAsIGsMK.[A]	1xPhosphoHexNAc [S22]; 2xType A [T17; S19]	4	861.884	3444.52	3444.51	1.51	107
[K].IQLVNTASIMASAGITtAsIGsMK.[A]	1xPhosphoHexNAc [S22]; 2xType A [T17; S19]	3	1148.85	3444.52	3444.51	3.56	114
[K].IQLVNTASIMASAGITtAsIGsMK.[A]	1xPhosphoHexNAc [S22]; 2xType A [T17; S19]	3	1148.84	3444.51	3444.51	0.15	77
[K].IQLVNTASIMASAGITtAsIGsMK.[A]	1xPhosphoHexNAc [S22]; 2xType A [T17; S19]	3	1148.84	3444.51	3444.51	0.05	111
[K].IQLVNTASIMASAGITtAsIGsMK.[A]	1xPhosphoHexNAc [S22]; 2xType A [T17; S19]	3	1148.84	3444.51	3444.51	-0.06	115
[K].IQLVNTASIMASAGITtAsIGsMK.[A]	1xPhosphoHexNAc [S22]; 2xType A [T17; S19]	4	861.876	3444.48	3444.51	-8.48	107
[K].IQLVNTASIMASAGITtAsIGsMK.[A]	1xPhosphoHexNAc [S22]; 2xType A [T17; S19]	4	861.88	3444.5	3444.51	-3.16	71
[K].IQLVNTASIMASAGITtAsIGsMK.[A]	1xPhosphoHexNAc [S22]; 2xType A [T17; S19]	4	861.88	3444.5	3444.51	-3.09	68
[K].IQLVNTASIMASAGITtAsIGsMK.[A]	1xPhosphoHexNAc [S22]; 2xType A [T17; S19]	4	861.881	3444.5	3444.51	-2.88	104
[K].IQLVNTASIMASAGITtAsIGsMK.[A]	1xPhosphoHexNAc [S22]; 2xType A [T17; S19]	4	861.881	3444.5	3444.51	-2.17	114
[K].IQLVNTASIMASAGITtAsIGsMK.[A]	1xPhosphoHexNAc [S22]; 2xType A [T17; S19]	3	1148.84	3444.51	3444.51	-1.34	58
[K].IQLVNTASIMASAGITtAsIGsMK.[A]	1xPhosphoHexNAc [S22]; 2xType A [T17; S19]	4	861.882	3444.51	3444.51	-1.11	102
[K].IQLVNTASIMASAGITtAsIGsMK.[A]	1xPhosphoHexNAc [S22]; 2xType A [T17; S19]	3	1148.84	3444.51	3444.51	-1.02	84
[K].IQLVNTASIMASAGITtAsIGsMK.[A]	1xPhosphoHexNAc [S22]; 2xType A [T17; S19]	4	861.882	3444.51	3444.51	-0.83	104
[K].IQLVNTASIMASAGITtAsIGsMK.[A]	1xPhosphoHexNAc [S22]; 2xType A [T17; S19]	3	1148.84	3444.51	3444.51	-0.8	102
[K].IQLVNTASIMASAGITtAsIGsMK.[A]	1xPhosphoHexNAc [S22]; 2xType A [T17; S19]	3	1148.84	3444.51	3444.51	-0.38	105
[K].IQLVNTASIMASAGITtAsIGsMK.[A]	1xPhosphoHexNAc [S22]; 2xType A [T17; S19]	4	861.883	3444.51	3444.51	-0.19	71
[K].IQLVNTASIMASAGITtAsIGsMK.[A]	1xPhosphoHexNAc [S22]; 2xType A [T17; S19]	3	1148.84	3444.51	3444.51	-0.17	74
[K].IQLVNTASIMASAGITtAsIGsMK.[A]	1xPhosphoHexNAc [S22]; 2xType A [T17; S19]	4	861.883	3444.51	3444.51	-0.12	104
[K].IQLVNTASIMASAGITtAsIGsMK.[A]	1xPhosphoHexNAc [S22]; 2xType A [T17; S19]	4	861.883	3444.51	3444.51	0.02	107
[K].IQLVNTASIMASAGITtAsIGsMK.[A]	1xPhosphoHexNAc [S22]; 2xType A [T17; S19]	3	1148.85	3444.52	3444.51	3.13	31
[K].IQLVNTASIMASAGITtAsIGsmK.[A]	1xOxidation [M]; 1xPhosphoHexNAc [S22]; 2xType A [T17; S19]	3	1154.17	3460.5	3460.51	-1.2	63
[K].IQLVNTASIMASAGITtAsIGsmK.[A]	1xOxidation [M]; 1xPhosphoHexNAc [S22]; 2xType A [T17; S19]	3	1154.18	3460.52	3460.51	5.15	98
[K].IQLVNTASIMASAGITtAsIGsmK.[A]	1xOxidation [M]; 1xPhosphoHexNAc [S22]; 2xType A [T17; S19]	4	865.886	3460.52	3460.51	5.16	37
[K].IQLVNTASIMASAGITtAsIGsmK.[A]	1xOxidation [M]; 1xPhosphoHexNAc [S22]; 2xType A [T17; S19]	3	1154.18	3460.52	3460.51	5.68	72
[K].IQLVNTASIMASAGITtAsIGsmK.[A]	1xOxidation [M]; 1xPhosphoHexNAc [S22]; 2xType A [T17; S19]	4	865.887	3460.53	3460.51	5.73	51
[K].IQLVNTASIMASAGITtAsIGsmK.[A]	1xOxidation [M]; 1xPhosphoHexNAc [S22]; 2xType A [T17; S19]	3	1154.18	3460.53	3460.51	6.21	72
[K].IQLVNTASIMASAGITtAsIGsmK.[A]	1xOxidation [M]; 1xPhosphoHexNAc [S22]; 2xType A [T17; S19]	3	1154.18	3460.54	3460.51	9.17	60
[K].IQLVNTASIMASAGITtAsIGsmK.[A]	1xOxidation [M]; 1xPhosphoHexNAc [S22]; 2xType A [T17; S19]	3	1154.17	3460.5	3460.51	-1.73	98
[K].IQLVNTASIMASAGITtAsIGsmK.[A]	1xOxidation [M]; 1xPhosphoHexNAc [S22]; 2xType A [T17; S19]	3	1154.18	3460.52	3460.51	4.51	48
[K].IQLVNTASIMASAGITtAsIGsmK.[A]	1xOxidation [M]; 1xPhosphoHexNAc [S22]; 2xType A [T17; S19]	4	865.881	3460.5	3460.51	-1.19	69
[K].IQLVNTASIMASAGITtAsIGsmK.[A]	1xOxidation [M]; 1xPhosphoHexNAc [S22]; 2xType A [T17; S19]	4	865.881	3460.5	3460.51	-1.12	65
[K].IQLVNTASIMASAGITtAsIGsmK.[A]	1xOxidation [M]; 1xPhosphoHexNAc [S22]; 2xType A [T17; S19]	4	865.881	3460.5	3460.51	-0.9	97
[K].IQLVNTASIMASAGITtAsIGsmK.[A]	1xOxidation [M]; 1xPhosphoHexNAc [S22]; 2xType A [T17; S19]	3	1154.17	3460.5	3460.51	-0.67	90
[K].IQLVNTASIMASAGITtAsIGsmK.[A]	1xOxidation [M]; 1xPhosphoHexNAc [S22]; 2xType A [T17; S19]	4	865.882	3460.51	3460.51	0.01	78
[K].IQLVNTASIMASAGITtAsIGsmK.[A]	1xOxidation [M]; 1xPhosphoHexNAc [S22]; 2xType A [T17; S19]	4	865.882	3460.51	3460.51	0.08	86
[K].IQLVNTASIMASAGITtAsIGsmK.[A]	1xOxidation [M]; 1xPhosphoHexNAc [S22]; 2xType A [T17; S19]	3	1154.17	3460.51	3460.51	0.28	72
[K].IQLVNTASIMASAGITtAsIGsmK.[A]	1xOxidation [M]; 1xPhosphoHexNAc [S22]; 2xType A [T17; S19]	3	1154.17	3460.51	3460.51	1.02	76
[K].IQLVNTASIMASAGITtAsIGsmK.[A]	1xOxidation [M]; 1xPhosphoHexNAc [S22]; 2xType A [T17; S19]	3	1154.18	3460.51	3460.51	1.55	50
[K].IQLVNTASIMASAGITtAsIGsmK.[A]	1xOxidation [M]; 1xPhosphoHexNAc [S22]; 2xType A [T17; S19]	3	1154.18	3460.51	3460.51	1.76	90
[K].IQLVNTASIMASAGITtAsIGsmK.[A]	1xOxidation [M]; 1xPhosphoHexNAc [S22]; 2xType A [T17; S19]	3	1154.17	3460.51	3460.51	0.49	44
[K].IQLVNTASIMASAGITtAsIGsmK.[A]	1xOxidation [M]; 1xPhosphoHexNAc [S22]; 2xType A [T17; S19]	4	865.881	3460.5	3460.51	-0.55	22
[K].IQLVNTASIMASAGITtAsIGsMK.[A]	1xType A [T17]; 2xType A minus Me [S19; S22]	4	883.649	3531.57	3531.54	8.45	72
[K].IQLVNTASIMASAGITtAsIGsMK.[A]	1xType A [T17]; 2xType A minus Me [S19; S22]	4	883.649	3531.57	3531.54	8.51	102
[K].IQLVNTASIMASAGITtAsIGsMK.[A]	1xType A [T17]; 2xType A minus Me [S19; S22]	3	1177.86	3531.57	3531.54	9.12	67
[K].IQLVNTASIMASAGITtAsIGsMK.[A]	1xType A [T17]; 2xType A minus Me [S19; S22]	3	1177.86	3531.57	3531.54	9.23	105
[K].IQLVNTASIMASAGITtAsIGsMK.[A]	1xType A [T17]; 2xType A minus Me [S19; S22]	3	1177.86	3531.58	3531.54	9.33	94
[K].IQLVNTASIMASAGITtAsIGsMK.[A]	2xType A [T17; S19]; 1xType A minus Me [S22]	3	1182.51	3545.53	3545.56	-9.2	90
[K].IQLVNTASIMASAGITtAsIGsMK.[A]	2xType A [T17; S19]; 1xType A minus Me [S22]	3	1182.52	3545.54	3545.56	-4.97	76
[K].IQLVNTASIMASAGITtAsIGsMK.[A]	2xType A [T17; S19]; 1xType A minus Me [S22]	3	1182.52	3545.54	3545.56	-4.45	102
[K].IQLVNTASIMASAGITtAsIGsMK.[A]	2xType A [T17; S19]; 1xType A minus Me [S22]	3	1182.52	3545.54	3545.56	-3.93	76
[K].IQLVNTASIMASAGITtAsIGsMK.[A]	2xType A [T17; S19]; 1xType A minus Me [S22]	3	1182.52	3545.55	3545.56	-2.69	100
[K].IQLVNTASIMASAGITtAsIGsMK.[A]	2xType A [T17; S19]; 1xType A minus Me [S22]	3	1182.52	3545.55	3545.56	-2.49	58
[K].IQLVNTASIMASAGITtAsIGsMK.[A]	2xType A [T17; S19]; 1xType A minus Me [S22]	3	1182.52	3545.55	3545.56	-1.56	68
[K].IQLVNTASIMASAGITtAsIGsMK.[A]	2xType A [T17; S19]; 1xType A minus Me [S22]	4	887.144	3545.56	3545.56	-0.75	61
[K].IQLVNTASIMASAGITtAsIGsMK.[A]	1xType A [T17]; 2xType A minus Me [S19; S22]	3	1177.86	3531.57	3531.54	7.98	69
[K].IQLVNTASIMASAGITtAsIGsMK.[A]	2xType A [T17; S19]; 1xType A minus Me [S22]	4	887.144	3545.56	3545.56	-0.62	37
[K].IQLVNTASIMASAGITtAsIGsMK.[A]	1xType A [T17]; 2xType A minus Me [S19; S22]	3	1177.86	3531.57	3531.54	6.53	107
[K].IQLVNTASIMASAGITtAsIGsMK.[A]	1xType A [T17]; 2xType A minus Me [S19; S22]	3	1177.86	3531.56	3531.54	5.29	45
[K].IQLVNTASIMASAGITtAsIGsMK.[A]	3xType A minus Me [T17; S19; S22]	3	1173.18	3517.52	3517.53	-1.97	80
[K].IQLVNTASIMASAGITtAsIGsMK.[A]	3xType A minus Me [T17; S19; S22]	3	1173.18	3517.53	3517.53	0.11	73
[K].IQLVNTASIMASAGITtAsIGsMK.[A]	3xType A minus Me [T17; S19; S22]	4	880.137	3517.53	3517.53	0.37	36
[K].IQLVNTASIMASAGITtAsIGsMK.[A]	3xType A minus Me [T17; S19; S22]	4	880.141	3517.54	3517.53	4.67	75
[K].IQLVNTASIMASAGITtAsIGsMK.[A]	3xType A minus Me [T17; S19; S22]	3	1173.19	3517.54	3517.53	5.11	54
[K].IQLVNTASIMASAGITtAsIGsMK.[A]	3xType A minus Me [T17; S19; S22]	3	1173.19	3517.55	3517.53	5.84	91
[K].IQLVNTASIMASAGITtAsIGsMK.[A]	3xType A minus Me [T17; S19; S22]	3	1173.19	3517.56	3517.53	8.23	93
[K].IQLVNTASIMASAGITtAsIGsMK.[A]	3xType A minus Me [T17; S19; S22]	3	1173.19	3517.56	3517.53	8.85	91
[K].IQLVNTASIMASAGITtAsIGsMK.[A]	1xType A [T17]; 2xType A minus Me [S19; S22]	3	1177.84	3531.52	3531.54	-7.16	76
[K].IQLVNTASIMASAGITtAsIGsMK.[A]	1xType A [T17]; 2xType A minus Me [S19; S22]	3	1177.85	3531.55	3531.54	1.66	90
[K].IQLVNTASIMASAGITtAsIGsMK.[A]	1xType A [T17]; 2xType A minus Me [S19; S22]	3	1177.86	3531.55	3531.54	2.8	86
[K].IQLVNTASIMASAGITtAsIGsMK.[A]	1xType A [T17]; 2xType A minus Me [S19; S22]	3	1177.86	3531.56	3531.54	4.77	92
[K].IQLVNTASIMASAGITtAsIGsMK.[A]	1xType A [T17]; 2xType A minus Me [S19; S22]	3	1177.86	3531.56	3531.54	5.08	103
[K].IQLVNTASIMASAGITtAsIGsMK.[A]	1xType A [T17]; 2xType A minus Me [S19; S22]	3	1177.86	3531.56	3531.54	5.39	70
[K].IQLVNTASIMASAGITtAsIGsMK.[A]	2xType A [T17; S19]; 1xType A minus Me [S22]	4	887.144	3545.56	3545.56	-0.55	57
[K].IQLVNTASIMASAGITtAsIGsMK.[A]	2xType A [T17; S19]; 1xType A minus Me [S22]	4	887.145	3545.56	3545.56	-0.2	43
[K].IQLVNTASIMASAGITtAsIGsMK.[A]	3xType A [T17; S19; S22]	3	1187.19	3559.55	3559.57	-5.78	56
[K].IQLVNTASIMASAGITtAsIGsMK.[A]	3xType A [T17; S19; S22]	4	890.644	3559.55	3559.57	-5.35	53
[K].IQLVNTASIMASAGITtAsIGsMK.[A]	3xType A [T17; S19; S22]	3	1187.19	3559.56	3559.57	-3.41	72
[K].IQLVNTASIMASAGITtAsIGsMK.[A]	3xType A [T17; S19; S22]	3	1187.19	3559.56	3559.57	-3.1	55
[K].IQLVNTASIMASAGITtAsIGsMK.[A]	3xType A [T17; S19; S22]	4	890.647	3559.57	3559.57	-1.72	59
[K].IQLVNTASIMASAGITtAsIGsMK.[A]	3xType A [T17; S19; S22]	3	1187.19	3559.57	3559.57	-1.66	94
[K].IQLVNTASIMASAGITtAsIGsMK.[A]	3xType A [T17; S19; S22]	3	1187.2	3559.57	3559.57	-0.84	74
[K].IQLVNTASIMASAGITtAsIGsMK.[A]	3xType A [T17; S19; S22]	3	1187.2	3559.57	3559.57	-0.84	61
[K].IQLVNTASIMASAGITtAsIGsMK.[A]	3xType A [T17; S19; S22]	3	1187.2	3559.57	3559.57	-0.63	88
[K].IQLVNTASIMASAGITtAsIGsMK.[A]	3xType A [T17; S19; S22]	3	1187.2	3559.57	3559.57	-0.53	106
[K].IQLVNTASIMASAGITtAsIGsMK.[A]	3xType A [T17; S19; S22]	4	890.649	3559.57	3559.57	-0.35	85
[K].IQLVNTASIMASAGITtAsIGsMK.[A]	3xType A [T17; S19; S22]	3	1187.2	3559.57	3559.57	-0.32	79
[K].IQLVNTASIMASAGITtAsIGsMK.[A]	3xType A [T17; S19; S22]	4	890.649	3559.57	3559.57	-0.28	92
[K].IQLVNTASIMASAGITtAsIGsMK.[A]	3xType A [T17; S19; S22]	4	890.649	3559.57	3559.57	-0.28	90
[K].IQLVNTASIMASAGITtAsIGsMK.[A]	3xType A [T17; S19; S22]	3	1187.2	3559.57	3559.57	-0.22	104
[K].IQLVNTASIMASAGITtAsIGsMK.[A]	3xType A [T17; S19; S22]	4	890.649	3559.57	3559.57	-0.21	95
[K].IQLVNTASIMASAGITtAsIGsMK.[A]	3xType A [T17; S19; S22]	4	890.649	3559.57	3559.57	-0.14	102
[K].IQLVNTASIMASAGITtAsIGsMK.[A]	3xType A [T17; S19; S22]	3	1187.2	3559.57	3559.57	-0.12	103
[K].IQLVNTASIMASAGITtAsIGsMK.[A]	3xType A [T17; S19; S22]	3	1187.2	3559.57	3559.57	-0.02	80
[K].IQLVNTASIMASAGITtAsIGsMK.[A]	3xType A [T17; S19; S22]	3	1187.18	3559.54	3559.57	-10	68
[K].IQLVNTASIMASAGITtAsIGsMK.[A]	2xType A [T17; S19]; 1xType A minus Me [S22]	4	887.145	3545.56	3545.56	-0.34	33
[K].IQLVNTASIMASAGITtAsIGsMK.[A]	2xType A [T17; S19]; 1xType A minus Me [S22]	3	1182.52	3545.56	3545.56	0.09	42
[K].IQLVNTASIMASAGITtAsIGsMK.[A]	2xType A [T17; S19]; 1xType A minus Me [S22]	4	887.145	3545.56	3545.56	0.56	64
[K].IQLVNTASIMASAGITtAsIGsMK.[A]	2xType A [T17; S19]; 1xType A minus Me [S22]	3	1182.52	3545.56	3545.56	0.61	90
[K].IQLVNTASIMASAGITtAsIGsMK.[A]	2xType A [T17; S19]; 1xType A minus Me [S22]	3	1182.53	3545.57	3545.56	2.26	51
[K].IQLVNTASIMASAGITtAsIGsMK.[A]	2xType A [T17; S19]; 1xType A minus Me [S22]	4	887.147	3545.57	3545.56	2.35	34
[K].IQLVNTASIMASAGITtAsIGsMK.[A]	2xType A [T17; S19]; 1xType A minus Me [S22]	3	1182.53	3545.57	3545.56	2.47	87
[K].IQLVNTASIMASAGITtAsIGsMK.[A]	2xType A [T17; S19]; 1xType A minus Me [S22]	3	1182.53	3545.57	3545.56	2.88	71
[K].IQLVNTASIMASAGITtAsIGsMK.[A]	2xType A [T17; S19]; 1xType A minus Me [S22]	4	887.148	3545.57	3545.56	3.17	49
[K].IQLVNTASIMASAGITtAsIGsMK.[A]	2xType A [T17; S19]; 1xType A minus Me [S22]	3	1182.53	3545.57	3545.56	3.4	45
[K].IQLVNTASIMASAGITtAsIGsMK.[A]	2xType A [T17; S19]; 1xType A minus Me [S22]	3	1182.53	3545.57	3545.56	3.5	38
[K].IQLVNTASIMASAGITtAsIGsMK.[A]	2xType A [T17; S19]; 1xType A minus Me [S22]	3	1182.54	3545.59	3545.56	9.49	94
[K].IQLVNTASIMASAGITtAsIGsMK.[A]	3xType A [T17; S19; S22]	3	1187.2	3559.57	3559.57	-0.02	113
[K].IQLVNTASIMASAGITtAsIGsMK.[A]	3xType A [T17; S19; S22]	4	890.649	3559.57	3559.57	0.07	97
[K].IQLVNTASIMASAGITtAsIGsMK.[A]	3xType A [T17; S19; S22]	3	1187.2	3559.57	3559.57	0.09	106
[K].IQLVNTASIMASAGITtAsIGsMK.[A]	3xType A [T17; S19; S22]	3	1187.2	3559.57	3559.57	0.09	66
[K].IQLVNTASIMASAGITtAsIGsMK.[A]	3xType A [T17; S19; S22]	4	890.65	3559.58	3559.57	1.09	78
[K].IQLVNTASIMASAGITtAsIGsMK.[A]	3xType A [T17; S19; S22]	3	1187.2	3559.58	3559.57	1.12	80
[K].IQLVNTASIMASAGITtAsIGsMK.[A]	3xType A [T17; S19; S22]	3	1187.2	3559.58	3559.57	1.12	102
[K].IQLVNTASIMASAGITtAsIGsMK.[A]	3xType A [T17; S19; S22]	4	890.65	3559.58	3559.57	1.16	98
[K].IQLVNTASIMASAGITtAsIGsMK.[A]	3xType A [T17; S19; S22]	4	890.65	3559.58	3559.57	1.3	95
[K].IQLVNTASIMASAGITtAsIGsMK.[A]	3xType A [T17; S19; S22]	4	890.65	3559.58	3559.57	1.64	56
[K].IQLVNTASIMASAGITtAsIGsMK.[A]	3xType A [T17; S19; S22]	4	890.65	3559.58	3559.57	1.78	101
[K].IQLVNTASIMASAGITtAsIGsMK.[A]	3xType A [T17; S19; S22]	4	890.651	3559.58	3559.57	1.85	92
[K].IQLVNTASIMASAGITtAsIGsMK.[A]	3xType A [T17; S19; S22]	3	1187.2	3559.58	3559.57	2.14	96
[K].IQLVNTASIMASAGITtAsIGsMK.[A]	3xType A [T17; S19; S22]	4	890.651	3559.58	3559.57	2.74	81
[K].IQLVNTASIMASAGITtAsIGsMK.[A]	3xType A [T17; S19; S22]	3	1187.2	3559.59	3559.57	3.58	95
[K].IQLVNTASIMASAGITtAsIGsMK.[A]	3xType A [T17; S19; S22]	4	890.65	3559.58	3559.57	1.09	84
[K].IQLVNTASIMASAGITtAsIGsMK.[A]	3xType A [T17; S19; S22]	4	890.65	3559.58	3559.57	1.03	85
[K].IQLVNTASIMASAGITtAsIGsMK.[A]	3xType A [T17; S19; S22]	3	1187.2	3559.58	3559.57	1.01	102
[K].IQLVNTASIMASAGITtAsIGsMK.[A]	3xType A [T17; S19; S22]	4	890.649	3559.57	3559.57	0.13	113
[K].IQLVNTASIMASAGITtAsIGsMK.[A]	3xType A [T17; S19; S22]	4	890.649	3559.57	3559.57	0.27	100
[K].IQLVNTASIMASAGITtAsIGsMK.[A]	3xType A [T17; S19; S22]	3	1187.2	3559.57	3559.57	0.29	88
[K].IQLVNTASIMASAGITtAsIGsMK.[A]	3xType A [T17; S19; S22]	3	1187.2	3559.57	3559.57	0.29	100
[K].IQLVNTASIMASAGITtAsIGsMK.[A]	3xType A [T17; S19; S22]	4	890.649	3559.57	3559.57	0.34	90
[K].IQLVNTASIMASAGITtAsIGsMK.[A]	3xType A [T17; S19; S22]	4	890.649	3559.57	3559.57	0.34	105
[K].IQLVNTASIMASAGITtAsIGsMK.[A]	3xType A [T17; S19; S22]	3	1187.2	3559.58	3559.57	0.4	96
[K].IQLVNTASIMASAGITtAsIGsMK.[A]	3xType A [T17; S19; S22]	4	890.649	3559.58	3559.57	0.41	103
[K].IQLVNTASIMASAGITtAsIGsMK.[A]	3xType A [T17; S19; S22]	3	1187.2	3559.58	3559.57	0.5	94
[K].IQLVNTASIMASAGITtAsIGsMK.[A]	3xType A [T17; S19; S22]	3	1187.2	3559.58	3559.57	0.5	97
[K].IQLVNTASIMASAGITtAsIGsMK.[A]	3xType A [T17; S19; S22]	3	1187.2	3559.58	3559.57	0.5	60
[K].IQLVNTASIMASAGITtAsIGsMK.[A]	3xType A [T17; S19; S22]	3	1187.2	3559.58	3559.57	0.5	80
[K].IQLVNTASIMASAGITtAsIGsMK.[A]	3xType A [T17; S19; S22]	4	890.649	3559.58	3559.57	0.55	90
[K].IQLVNTASIMASAGITtAsIGsMK.[A]	3xType A [T17; S19; S22]	3	1187.2	3559.58	3559.57	0.6	95
[K].IQLVNTASIMASAGITtAsIGsMK.[A]	3xType A [T17; S19; S22]	4	890.649	3559.58	3559.57	0.61	84
[K].IQLVNTASIMASAGITtAsIGsMK.[A]	3xType A [T17; S19; S22]	4	890.65	3559.58	3559.57	0.75	83
[K].IQLVNTASIMASAGITtAsIGsMK.[A]	3xType A [T17; S19; S22]	4	890.65	3559.58	3559.57	0.82	92
[K].IQLVNTASIMASAGITtAsIGsMK.[A]	3xType A [T17; S19; S22]	4	890.65	3559.58	3559.57	0.82	92
[K].IQLVNTASIMASAGITtAsIGsMK.[A]	3xType A [T17; S19; S22]	3	1187.2	3559.58	3559.57	1.01	102
[K].IQLVNTASIMASAGITtAsIGsMK.[A]	3xType A [T17; S19; S22]	3	1187.2	3559.58	3559.57	1.01	104
[K].IQLVNTASIMASAGITtAsIGsMK.[A]	3xType A [T17; S19; S22]	3	1187.2	3559.58	3559.57	1.01	93
[K].IQLVNTASIMASAGITtAsIGsMK.[A]	3xType A [T17; S19; S22]	3	1187.19	3559.56	3559.57	-4.44	56
[K].IQLVNTASIMASAGITtAsIGsMK.[A]	2xType A [T17; S19]; 1xType A minus Me [S22]	4	887.144	3545.55	3545.56	-1.51	58
[K].IQLVNTASIMASAGITtAsIGsMK.[A]	2xType A [T17; S19]; 1xType A minus Me [S22]	3	1182.52	3545.54	3545.56	-4.35	25
[K].IQLVNTASIMASAGITtAsIGsMK.[A]	3xType A [T17; S19; S22]	4	890.651	3559.58	3559.57	2.6	22
[K].IQLVNTASIMASAGITtAsIGsMK.[A]	3xType A [T17; S19; S22]	4	890.65	3559.58	3559.57	1.51	40
[K].IQLVNTASIMASAGITtAsIGsMK.[A]	3xType A [T17; S19; S22]	4	890.65	3559.58	3559.57	0.89	24
[K].IQLVNTASIMASAGITtAsIGsMK.[A]	1xType A [T17]; 2xType A minus Me [S19; S22]	3	1177.86	3531.57	3531.54	6.53	42
[K].IQLVNTASIMASAGITtAsIGsMK.[A]	3xType A [T17; S19; S22]	3	1187.2	3559.58	3559.57	0.7	84
[K].IQLVNTASIMASAGITtAsIGsMK.[A]	1xType A [T17]; 2xType A minus Me [S19; S22]	3	1177.86	3531.56	3531.54	6.01	38
[K].IQLVNTASIMASAGITtAsIGsMK.[A]	3xType A [T17; S19; S22]	3	1187.2	3559.58	3559.57	1.32	21
[K].IQLVNTASIMASAGITtAsIGsMK.[A]	3xType A minus Me [T17; S19; S22]	4	880.139	3517.53	3517.53	1.89	26
[K].IQLVNTASIMASAGITtAsIGsMK.[A]	3xType A [T17; S19; S22]	3	1187.2	3559.58	3559.57	2.25	32
[K].IQLVNTASIMASAGITtAsIGsMK.[A]	3xType A minus Me [T17; S19; S22]	3	1173.19	3517.56	3517.53	8.75	34
[K].IQLVNTASIMASAGITtAsIGsMK.[A]	3xType A minus Me [T17; S19; S22]	3	1173.19	3517.54	3517.53	4.48	24
[K].IQLVNTASIMASAGITtAsIGsMK.[A]	2xType A [T17; S19]; 1xType A minus Me [S22]	3	1182.52	3545.55	3545.56	-1.35	21
[K].IQLVNTASIMASAGITtAsIGsMK.[A]	1xType A [T17]; 2xType A minus Me [S19; S22]	4	883.649	3531.57	3531.54	9.21	22
[K].IQLVNTASIMASAGITtAsIGsMK.[A]	1xType A [T17]; 2xType A minus Me [S19; S22]	4	883.649	3531.57	3531.54	8.51	22
[K].IQLVNTASIMASAGITtAsIGsmK.[A]	1xOxidation [M]; 3xType A minus Me [T17; S19; S22]	3	1178.52	3533.56	3533.52	9.98	59
[K].IQLVNTASIMASAGITtAsIGsmK.[A]	1xOxidation [M]; 1xType A [T/S]; 2xType A minus Me [S19; S22]	3	1183.19	3547.57	3547.54	8.18	77
[K].IQLVNTASIMASAGITtAsIGsmK.[A]	1xOxidation [M]; 1xType A [T/S]; 2xType A minus Me [S19; S22]	3	1183.19	3547.57	3547.54	8.28	26
[K].IQLVNTASIMASAGITtAsIGsmK.[A]	1xOxidation [M]; 1xType A [T/S]; 2xType A minus Me [S19; S22]	3	1183.19	3547.57	3547.54	9.31	98
[K].IQLVNTASIMASAGITtAsIGsmK.[A]	1xOxidation [M]; 3xType A [S19; S22; T]	3	1192.53	3575.58	3575.57	4.31	52
[K].IQLVNTASIMASAGITtAsIGsmK.[A]	1xOxidation [M]; 3xType A [S19; S22; T]	4	894.65	3575.58	3575.57	2.24	44
[K].IQLVNTASIMASAGITtAsIGsmK.[A]	1xOxidation [M]; 2xType A [T17; S19]; 1xType A minus Me [S22]	4	891.139	3561.53	3561.55	-5.7	60
[K].IQLVNTASIMASAGITtAsIGsmK.[A]	1xOxidation [M]; 2xType A [T17; S19]; 1xType A minus Me [S22]	3	1187.86	3561.56	3561.55	1.04	75
[K].IQLVNTASIMASAGITtAsIGsmK.[A]	1xOxidation [M]; 3xType A [S19; S22; T]	3	1192.53	3575.57	3575.57	-0.3	78
[K].IQLVNTASIMASAGITtAsIGsmK.[A]	1xOxidation [M]; 3xType A [S19; S22; T]	3	1192.53	3575.57	3575.57	-0.2	67
[K].IQLVNTASIMASAGITtAsIGsmK.[A]	1xOxidation [M]; 3xType A [S19; S22; T]	4	894.648	3575.57	3575.57	0.05	92
[K].IQLVNTASIMASAGITtAsIGsmK.[A]	1xOxidation [M]; 3xType A [S19; S22; T]	4	894.648	3575.57	3575.57	0.12	95
[K].IQLVNTASIMASAGITtAsIGsmK.[A]	1xOxidation [M]; 3xType A [S19; S22; T]	4	894.648	3575.57	3575.57	0.33	97
[K].IQLVNTASIMASAGITtAsIGsmK.[A]	1xOxidation [M]; 3xType A [S19; S22; T]	4	894.648	3575.57	3575.57	0.46	95
[K].IQLVNTASIMASAGITtAsIGsmK.[A]	1xOxidation [M]; 3xType A [S19; S22; T]	4	894.649	3575.57	3575.57	1.28	68
[K].IQLVNTASIMASAGITtAsIGsmK.[A]	1xOxidation [M]; 2xType A [T17; S19]; 1xType A minus Me [S22]	3	1187.87	3561.59	3561.55	9.99	36
[K].IQLVNTASIMASAGITtAsIGsmK.[A]	1xOxidation [M]; 3xType A [S19; S22; T]	4	894.647	3575.57	3575.57	-0.49	74
[K].IQLVNTASIMASAGITtAsIGsmK.[A]	1xOxidation [M]; 3xType A [S19; S22; T]	3	1192.53	3575.57	3575.57	-0.4	86
[K].IQLVNTASIMASAGITtAsIGsmK.[A]	1xOxidation [M]; 3xType A minus Me [T17; S19; S22]	3	1178.52	3533.56	3533.52	9.46	27
[K].IQLVNTASIMASAGITtAsIGsmK.[A]	1xOxidation [M]; 3xType A [S19; S22; T]	4	894.648	3575.57	3575.57	0.94	26
[K].IQLVNTASIMASAGITtAsIGsmK.[A]	1xOxidation [M]; 3xType A minus Me [T17; S19; S22]	3	1178.52	3533.54	3533.52	5.73	43
[K].IQLVNTASIMASAGITtAsIGsmK.[A]	1xOxidation [M]; 3xType A [S19; S22; T]	3	1192.53	3575.58	3575.57	2.16	31
[K].IQLVNTASIMASAGITtAsIGsmK.[A]	1xOxidation [M]; 3xType A [S19; S22; T]	3	1192.53	3575.57	3575.57	-0.2	67
[K].IQLVNTASIMASAGITtAsIGsmK.[A]	1xOxidation [M]; 3xType A [S19; S22; T]	3	1192.53	3575.57	3575.57	-0.4	26
[K].IQLVNTASIMASAGITtAsIGsmK.[A]	1xOxidation [M]; 3xType A [S19; S22; T]	3	1192.53	3575.57	3575.57	1.54	28
[K].IQLVNtASImASAGITTAsIGsMK.[A]	1xOxidation [M10]; 1xPhosphoHexNAc [S22]; 1xType A [T]; 1xType A minus Me [S19]	3	1149.51	3446.51	3446.49	6.35	41
[K].IQLVNtASIMASAGITTAsIGsmK.[A]	1xOxidation [M]; 1xType A [T/S]; 2xType A minus Me [S19; S22]	4	887.648	3547.57	3547.54	9.01	47
[K].IQLVNtAsIMAsAGIttAsIGsMK.[A]	4xHexNAc [T16; T17; S19; S22]; 3xType A [T6; S8; S12]	3	1457.96	4371.87	4371.89	-5.48	67
[K].IQLVNtASIMASAGITtAsIGsMK.[A]	3xPhosphoHexNAc [T17; S19; S22]; 1xType A [S/T]	3	1204.83	3612.48	3612.49	-2.17	28
[K].KLLDGTSStIR.[L]	1xPhosphoHexNAc [T9]	2	737.363	1473.72	1473.72	-0.65	52
[K].KLLDGTSStIR.[L]	1xPhosphoHexNAc [T9]	3	491.911	1473.72	1473.72	-0.91	39
[K].KLLDGTSStIR.[L]	1xType A [T9]	3	530.264	1588.78	1588.78	-2.59	21
[K].KLLDGTSStIR.[L]	1xType A [T9]	3	530.266	1588.78	1588.78	-0.52	31
[K].KLLDGTSStIR.[L]	1xType A [T9]	2	794.894	1588.78	1588.78	-0.97	32
[K].LLDGTSStIR.[L]	1xPhosphoHexNAc [T8]	2	673.316	1345.62	1345.62	-0.26	30
[K].LLDGTSStIR.[L]	1xPhosphoHexNAc [T8]	2	673.316	1345.62	1345.62	-0.35	38
[K].LLDGTSStIR.[L]	1xPhosphoHexNAc [T8]	2	673.315	1345.62	1345.62	-0.72	31
[K].LLDGTSStIR.[L]	1xType A [T8]	3	487.567	1460.69	1460.69	-1.21	26
[K].LLDGTSStIR.[L]	1xType A [T8]	2	730.847	1460.69	1460.69	-0.98	39
[K].LLDGTSStIR.[L]	1xType A [T8]	2	730.847	1460.69	1460.69	-1.23	24
[K].TmVSsLDAALK.[S]	1xOxidation [M2]; 1xPhosphoHexNAc [S5]	2	717.826	1434.64	1434.64	0.85	27
[K].TmVSsLDAALK.[S]	1xOxidation [M2]; 1xPhosphoHexNAc [S5]	2	717.825	1434.64	1434.64	-0.25	67
[K].TmVSsLDAALK.[S]	1xOxidation [M2]; 1xPhosphoHexNAc [S5]	2	717.825	1434.64	1434.64	-0.08	39
[K].TmVSsLDAALK.[S]	1xOxidation [M2]; 1xPhosphoHexNAc [S5]	2	717.824	1434.64	1434.64	-1.78	41
[K].TmVSsLDAALK.[S]	1xOxidation [M2]; 1xPhosphoHexNAc [S5]	2	717.825	1434.64	1434.64	-0.93	43
[K].TmVSsLDAALK.[S]	1xOxidation [M2]; 1xPhosphoHexNAc [S5]	2	717.825	1434.64	1434.64	-0.34	54
[K].TMVSsLDAALK.[S]	1xPhosphoHexNAc [S5]	2	709.827	1418.65	1418.65	-0.91	62
[K].TMVSsLDAALK.[S]	1xPhosphoHexNAc [S5]	2	709.828	1418.65	1418.65	-0.48	60
[K].TMVSsLDAALK.[S]	1xPhosphoHexNAc [S5]	2	709.828	1418.65	1418.65	-0.31	60
[K].TMVSsLDAALK.[S]	1xPhosphoHexNAc [S5]	2	709.827	1418.65	1418.65	-0.83	24
[K].TMVSsLDAALK.[S]	1xType A [S5]	2	767.359	1533.71	1533.71	-1.23	53
[K].TMVSsLDAALK.[S]	1xType A [S5]	3	511.908	1533.71	1533.71	-1.06	46
[K].TMVSsLDAALK.[S]	1xType A [S5]	2	767.359	1533.71	1533.71	-0.27	28
[M].RVNTNVsALIANNQMGR.[N]	1xPhosphoHexNAc [S7]	2	1071	2141	2141.02	-7.64	27
[R].LQVGASYGTNVSGTsNNNNEIK.[I]	1xPhosphoHexNAc [S15]	2	1275.57	2550.12	2550.14	-4.21	100
[R].LQVGASYGTNVSGTsNNNNEIK.[I]	1xPhosphoHexNAc [S15]	3	850.713	2550.13	2550.14	-3.76	32
[R].LQVGASYGTNVSGTsNNNNEIK.[I]	1xPhosphoHexNAc [S15]	2	1275.57	2550.13	2550.14	-3.26	37
[R].LQVGASYGTNVSGTsNNNNEIK.[I]	1xPhosphoHexNAc [S15]	3	850.715	2550.13	2550.14	-2.4	60
[R].LQVGASYGTNVSGTsNNNNEIK.[I]	1xPhosphoHexNAc [S15]	2	1275.57	2550.13	2550.14	-1.92	97
[R].LQVGASYGTNVSGTsNNNNEIK.[I]	1xPhosphoHexNAc [S15]	3	850.715	2550.13	2550.14	-1.82	82
[R].LQVGASYGTNVSGTsNNNNEIK.[I]	1xPhosphoHexNAc [S15]	2	1275.57	2550.13	2550.14	-1.72	47
[R].LQVGASYGTNVSGTsNNNNEIK.[I]	1xPhosphoHexNAc [S15]	3	850.715	2550.13	2550.14	-1.54	46
[R].LQVGASYGTNVSGTsNNNNEIK.[I]	1xPhosphoHexNAc [S15]	3	850.715	2550.13	2550.14	-1.54	84
[R].LQVGASYGTNVSGTsNNNNEIK.[I]	1xPhosphoHexNAc [S15]	2	1275.57	2550.13	2550.14	-1.53	82
[R].LQVGASYGTNVSGTsNNNNEIK.[I]	1xPhosphoHexNAc [S15]	2	1275.57	2550.13	2550.14	-1.44	116
[R].LQVGASYGTNVSGTsNNNNEIK.[I]	1xPhosphoHexNAc [S15]	2	1275.57	2550.13	2550.14	-1.44	59
[R].LQVGASYGTNVSGTsNNNNEIK.[I]	1xPhosphoHexNAc [S15]	2	1275.57	2550.14	2550.14	0.1	123
[R].LQVGASYGTNVSGTsNNNNEIK.[I]	1xPhosphoHexNAc [S15]	2	1275.57	2550.14	2550.14	0.1	98
[R].LQVGASYGTNVSGTsNNNNEIK.[I]	1xPhosphoHexNAc [S15]	3	850.717	2550.14	2550.14	0.26	45
[R].LQVGASYGTNVSGTsNNNNEIK.[I]	1xPhosphoHexNAc [S15]	2	1275.57	2550.14	2550.14	0.29	114
[R].LQVGASYGTNVSGTsNNNNEIK.[I]	1xPhosphoHexNAc [S15]	3	850.717	2550.14	2550.14	0.47	49
[R].LQVGASYGTNVSGTsNNNNEIK.[I]	1xPhosphoHexNAc [S15]	3	850.717	2550.14	2550.14	0.54	73
[R].LQVGASYGTNVSGTsNNNNEIK.[I]	1xPhosphoHexNAc [S15]	3	850.717	2550.14	2550.14	0.62	100
[R].LQVGASYGTNVSGTsNNNNEIK.[I]	1xPhosphoHexNAc [S15]	3	850.718	2550.14	2550.14	1.05	43
[R].LQVGASYGTNVSGTsNNNNEIK.[I]	1xPhosphoHexNAc [S15]	2	1275.57	2550.14	2550.14	0.1	51
[R].LQVGASYGTNVSGTsNNNNEIK.[I]	1xPhosphoHexNAc [S15]	2	1275.57	2550.14	2550.14	1.34	119
[R].LQVGASYGTNVSGTsNNNNEIK.[I]	1xPhosphoHexNAc [S15]	2	1275.57	2550.14	2550.14	0	112
[R].LQVGASYGTNVSGTsNNNNEIK.[I]	1xPhosphoHexNAc [S15]	2	1275.57	2550.14	2550.14	-0.1	40
[R].LQVGASYGTNVSGTsNNNNEIK.[I]	1xPhosphoHexNAc [S15]	2	1275.57	2550.14	2550.14	-0.19	98
[R].LQVGASYGTNVSGTsNNNNEIK.[I]	1xPhosphoHexNAc [S15]	3	850.716	2550.13	2550.14	-1.39	31
[R].LQVGASYGTNVSGTsNNNNEIK.[I]	1xPhosphoHexNAc [S15]	2	1275.57	2550.13	2550.14	-1.24	94
[R].LQVGASYGTNVSGTsNNNNEIK.[I]	1xPhosphoHexNAc [S15]	2	1275.57	2550.13	2550.14	-1.24	118
[R].LQVGASYGTNVSGTsNNNNEIK.[I]	1xPhosphoHexNAc [S15]	2	1275.57	2550.13	2550.14	-1.15	79
[R].LQVGASYGTNVSGTsNNNNEIK.[I]	1xPhosphoHexNAc [S15]	2	1275.57	2550.13	2550.14	-1.15	86
[R].LQVGASYGTNVSGTsNNNNEIK.[I]	1xPhosphoHexNAc [S15]	2	1275.57	2550.13	2550.14	-1.05	79
[R].LQVGASYGTNVSGTsNNNNEIK.[I]	1xPhosphoHexNAc [S15]	3	850.716	2550.13	2550.14	-1.03	119
[R].LQVGASYGTNVSGTsNNNNEIK.[I]	1xPhosphoHexNAc [S15]	3	850.716	2550.13	2550.14	-0.82	90
[R].LQVGASYGTNVSGTsNNNNEIK.[I]	1xPhosphoHexNAc [S15]	3	850.716	2550.13	2550.14	-0.82	62
[R].LQVGASYGTNVSGTsNNNNEIK.[I]	1xPhosphoHexNAc [S15]	3	850.716	2550.13	2550.14	-0.75	54
[R].LQVGASYGTNVSGTsNNNNEIK.[I]	1xPhosphoHexNAc [S15]	3	850.716	2550.13	2550.14	-0.75	41
[R].LQVGASYGTNVSGTsNNNNEIK.[I]	1xPhosphoHexNAc [S15]	2	1275.57	2550.13	2550.14	-0.67	114
[R].LQVGASYGTNVSGTsNNNNEIK.[I]	1xPhosphoHexNAc [S15]	3	850.716	2550.13	2550.14	-0.6	79
[R].LQVGASYGTNVSGTsNNNNEIK.[I]	1xPhosphoHexNAc [S15]	3	850.716	2550.13	2550.14	-0.6	70
[R].LQVGASYGTNVSGTsNNNNEIK.[I]	1xPhosphoHexNAc [S15]	2	1275.57	2550.13	2550.14	-0.57	111
[R].LQVGASYGTNVSGTsNNNNEIK.[I]	1xPhosphoHexNAc [S15]	2	1275.57	2550.13	2550.14	-0.48	98
[R].LQVGASYGTNVSGTsNNNNEIK.[I]	1xPhosphoHexNAc [S15]	3	850.716	2550.13	2550.14	-0.46	88
[R].LQVGASYGTNVSGTsNNNNEIK.[I]	1xPhosphoHexNAc [S15]	3	850.716	2550.13	2550.14	-0.39	25
[R].LQVGASYGTNVSGTsNNNNEIK.[I]	1xPhosphoHexNAc [S15]	3	850.716	2550.13	2550.14	-0.32	91
[R].LQVGASYGTNVSGTsNNNNEIK.[I]	1xPhosphoHexNAc [S15]	3	850.716	2550.13	2550.14	-0.24	76
[R].LQVGASYGTNVSGTsNNNNEIK.[I]	1xPhosphoHexNAc [S15]	3	850.717	2550.14	2550.14	-0.03	24
[R].LQVGASYGTNVSGTsNNNNEIK.[I]	1xPhosphoHexNAc [S15]	3	850.715	2550.13	2550.14	-1.68	21
[R].LQVGASYGTNVSGTsNNNNEIK.[I]	1xType A [S]	3	889.07	2665.19	2665.2	-1.48	83
[R].LQVGASYGTNVSGTsNNNNEIK.[I]	1xType A [S]	3	889.07	2665.19	2665.2	-1.48	32
[R].LQVGASYGTNVSGTsNNNNEIK.[I]	1xType A [S]	3	889.07	2665.2	2665.2	-1.07	56
[R].LQVGASYGTNVSGTsNNNNEIK.[I]	1xType A [S]	3	889.07	2665.2	2665.2	-0.8	59
[R].LQVGASYGTNVSGTsNNNNEIK.[I]	1xType A [S]	3	889.071	2665.2	2665.2	-0.45	70
[R].LQVGASYGTNVSGTsNNNNEIK.[I]	1xType A [S]	3	889.071	2665.2	2665.2	-0.38	49
[R].LQVGASYGTNVSGTsNNNNEIK.[I]	1xType A [S]	3	889.071	2665.2	2665.2	-0.32	32
[R].LQVGASYGTNVSGTsNNNNEIK.[I]	1xType A [S]	3	889.071	2665.2	2665.2	-0.25	70
[R].LQVGASYGTNVSGTsNNNNEIK.[I]	1xType A [S]	3	889.071	2665.2	2665.2	-0.04	89
[R].LQVGASYGTNVSGTsNNNNEIK.[I]	1xType A [S]	3	889.072	2665.2	2665.2	1.26	32
[R].LQVGASYGTNVSGTsNNNNEIK.[I]	1xType A [S]	2	1333.1	2665.2	2665.2	0.15	99
[R].LQVGASYGTNVSGTsNNNNEIK.[I]	1xType A [S]	3	889.072	2665.2	2665.2	0.71	60
[R].LQVGASYGTNVSGTsNNNNEIK.[I]	1xType A [S]	3	889.071	2665.2	2665.2	0.1	62
[R].LQVGASYGTNVSGTsNNNNEIK.[I]	1xType A [S]	3	889.071	2665.2	2665.2	-0.59	95
[R].LQVGASYGTNVSGTsNNNNEIK.[I]	1xType A [S]	3	889.071	2665.2	2665.2	0.37	67
[R].LQVGASYGTNVSGTsNNNNEIK.[I]	1xType A [S]	3	889.071	2665.2	2665.2	-0.73	76
[R].LQVGASYGTNVSGTsNNNNEIK.[I]	1xType A [S]	3	889.071	2665.2	2665.2	-0.73	62
[R].LQVGASYGTNVSGTsNNNNEIK.[I]	1xType A [S]	3	889.069	2665.19	2665.2	-2.17	32
[R].LQVGASYGTNVSGTsNNNNEIK.[I]	1xType A [S]	3	889.071	2665.2	2665.2	-0.45	22
[R].LQVGASYGTNVSGTsNNNNEIK.[I]	1xType A [S]	3	889.069	2665.19	2665.2	-2.45	27
[R].LQVGASYGTNVSGTsNNNNEIK.[I]	1xType A [S]	3	889.072	2665.2	2665.2	0.99	27
[R].LQVGAsYGTNVSGTSNNNNEIK.[I]	1xType A [S]	3	889.068	2665.19	2665.2	-3.89	24
[R].LQVGAsYGTNVSGTSNNNNEIK.[I]	1xType A [S]	3	889.069	2665.19	2665.2	-2.17	44
[R].LQVGAsYGTNVSGTSNNNNEIK.[I]	1xType A [S]	3	889.074	2665.21	2665.2	3.6	24
[R].LQVGAsYGTNVSGTSNNNNEIK.[I]	1xType A [S]	3	889.071	2665.2	2665.2	-0.66	33
[R].LQVGASYGTNVSGtsNNNNEIK.[I]	1xPhosphoHexNAc [S15]; 1xType A [T14]	3	983.419	2948.24	2948.24	-0.84	92
[R].LQVGASYGTNVSGtsNNNNEIK.[I]	1xPhosphoHexNAc [S15]; 1xType A [T14]	3	983.419	2948.24	2948.24	-0.41	92
[R].LQVGASYGTNVSGtsNNNNEIK.[I]	2xType A [T14; S15]	3	1021.77	3063.31	3063.31	-0.64	102
[R].LQVGASYGTNVSGtsNNNNEIK.[I]	2xType A [T14; S15]	3	1021.77	3063.31	3063.31	-0.64	38
[R].LQVGASYGTNVSGtsNNNNEIK.[I]	2xType A [T14; S15]	3	1021.77	3063.31	3063.31	-0.4	44
[R].LQVGASYGTNVSGtsNNNNEIK.[I]	2xType A [T14; S15]	3	1021.77	3063.31	3063.31	-0.34	54
[R].LQVGASYGTNVSGtsNNNNEIK.[I]	2xType A [T14; S15]	3	1021.77	3063.31	3063.31	0.26	69
[R].LQVGASYGTNVSGtsNNNNEIK.[I]	2xType A [T14; S15]	3	1021.77	3063.31	3063.31	0.43	52
[R].LQVGASYGTNVSGtsNNNNEIK.[I]	2xType A [T14; S15]	3	1021.77	3063.31	3063.31	-0.7	43
[R].LQVGASYGTNVSGtsNNNNEIK.[I]	2xType A [T14; S15]	4	766.582	3063.3	3063.31	-1.08	92
[R].LQVGASYGTNVSGtsNNNNEIK.[I]	2xType A [T14; S15]	3	1021.77	3063.29	3063.31	-5.06	65
[R].LQVGASYGTNVSGtsNNNNEIK.[I]	2xType A [T14; S15]	3	1021.78	3063.31	3063.31	2.05	26
